# Supplementary material for: The Small RNA ncS35 Regulates Growth in Burkholderia cenocepacia J2315
Source: mSphere. 2018 Jan 10;3(1):e00579-17. doi: 10.1128/mSphere.00579-17 (PMC5760752; doi:10.1128/mSphere.00579-17)
Supplement: DATA SET S1 [file sph001182448sd1.xlsx]

## Sheet: Dataset S1 cSNV and indels
											Small RNA ncS35 regulates growth in Burkholderia cenocepacia J2315 (Kiekens et al.)
											Supplementary file 2
											Dataset S1 cSNV and indels.
variants
Mapping	Reference Position	Type	Length	Reference	Allele	Zygosity	Count	Coverage	Frequency	Forward/reverse balance	Average quality	Overlapping annotations	Coding region change	Amino acid change	Gene	Annotation	Nucleotide and Amino acid change	Location
AM747720 mapping	1832159	SNV	1	A	G	Homozygous	178	181	98.34	0.44	36.7	N/A	N/A	N/A	BCAL1675	amrB, multidrug efflux system transporter protein	ACC to GCC threonine to alanine	not in beta barrel
AM747720 mapping	2848513	SNV	1	T	G	Homozygous	84	84	100	0.45	38.71	N/A	N/A	N/A	BCAL2589	transposase	part of pseudogene BCAL2591 is misssing	in GI8
AM747720 mapping	2848515	Insertion	1	-	A	Homozygous	71	84	84.52	0.42	38.86	N/A	N/A	N/A	BCAL2589	transposase	part of pseudogene BCAL2591 is misssing	in GI8
AM747720 mapping	2848517	SNV	1	T	C	Homozygous	71	71	100	0.42	38.32	N/A	N/A	N/A	BCAL2589	transposase	part of pseudogene BCAL2591 is misssing	in GI8
AM747720 mapping	2848525	MNV	3	ATG	GCC	Homozygous	37	38	97.37	0.46	38.45	N/A	N/A	N/A	BCAL2589	transposase	part of pseudogene BCAL2591 is misssing	in GI8
AM747720 mapping	2848530	MNV	2	CT	AG	Homozygous	38	38	100	0.47	36.32	N/A	N/A	N/A	BCAL2589	transposase	part of pseudogene BCAL2591 is misssing	in GI8
AM747720 mapping	2848537	SNV	1	C	T	Homozygous	38	38	100	0.47	39.13	N/A	N/A	N/A	BCAL2589	transposase	part of pseudogene BCAL2591 is misssing	in GI8
AM747720 mapping	2848543	SNV	1	C	T	Homozygous	30	30	100	0.47	35.4	N/A	N/A	N/A	BCAL2589	transposase	part of pseudogene BCAL2591 is misssing	in GI8
AM747720 mapping	2848545	SNV	1	C	G	Homozygous	30	30	100	0.47	37.67	N/A	N/A	N/A	BCAL2589	transposase	part of pseudogene BCAL2591 is misssing	in GI8
AM747720 mapping	3303206	SNV	1	A	G	Homozygous	177	190	93.16	0.5	35.59	N/A	N/A	N/A	BCAL3010	spoT, guanosine-3',5'-bis(diphosphate) 3'-pyrophosphohydrolase	CTG to CCG, leucine to proline	before catalytic region
AM747720 mapping	3612374	SNV	1	G	A	Homozygous	191	191	100	0.47	35.7	N/A	N/A	N/A	BCAL3297	ferritin DPS-family DNA binding = oxidative damage protectant	ACC to ATC, threonine to isoleucine	within binding domain
AM747720 mapping	3769393	SNV	1	A	G	Homozygous	177	177	100	0.42	38.49	N/A	N/A	N/A	upstream BCAL3441	rpmA, 50S ribosomal protein L27	IR within operon, no TSS affected
AM747721 mapping	1151529	SNV	1	G	A	Homozygous	175	179	97.77	0.47	35.63	N/A	N/A	N/A	BCAM1049	phage protein	CCC to CCT, proline stays proline
AM747721 mapping	2305140	SNV	1	G	A	Homozygous	155	158	98.1	0.43	34.41	N/A	N/A	N/A	BCAM2069	CHP	GTG to GTA valine stays valine
AM747722 mapping	168206	SNV	1	G	A	Homozygous	146	148	98.65	0.36	36.48	N/A	N/A	N/A	upstream BCAS0151	HP	45 nt upstream TSS
Indels
Structural Variants
Chromosome	Region	Type	Length	# Signatures	Left breakpoints	Right breakpoints		Evidence	Variant ratio	# Reads	Sequence complexity	Mapping scores fraction	Split group
AM747721	2304238..2304402	Complex	165	4	2.3044e+06	2.30424e+06		Multiple breakpoints	1.48	227	0.02	0.87,0.94,0.94,0.94			intergenic region	ncS35	deletion of ncS35	Phenotypes
