# Supplementary material for: The Small RNA ncS35 Regulates Growth in Burkholderia cenocepacia J2315
Source: mSphere. 2018 Jan 10;3(1):e00579-17. doi: 10.1128/mSphere.00579-17 (PMC5760752; doi:10.1128/mSphere.00579-17)
Supplement: DATA SET S2 [file sph001182448sd2.xlsx]

## Sheet: Dataset S2
Small RNA ncS35 regulates growth in Burkholderia cenocepacia J2315 (Kiekens et al.)
Supplementary file 2
Dataset S2. Differential expression determined by RNA-Seq
	Fold changes in DncS35 compared to wild type
Locus tag	Exponential phase	Stationary phase	Biofilm	Annotation
BCAL0003			-2.92305	MarR family regulatory protein
BCAL0004	1.76128		-2.32768	cysteine peptidase, family C26
BCAL0006			-2.29792	putative protein lysine methyltransferase
BCAL0007			-3.24472	two-component regulatory system, sensor kinase protein
BCAL0008			-3.00828	two-component regulatory system, response regulator protein
BCAL0008A			-3.19274	conserved hypothetical protein
BCAL0009			-3.2677	pterin-4-alpha-carbinolamine dehydratase
BCAL0010			-5.36363	phenylalanine-4-hydroxylase
BCAL0011			-2.07542	AnsC family regulatory protein
BCAL0014	2.40477			putative GMC oxidoreductase
BCAL0021			-1.9661	putative branched-chain amino acid ABC transporter permease
BCAL0024			-1.95923	tRNA uridine 5-carboxymethylaminomethyl modification enzyme GidA
BCAL0036			-2.01017	ATP synthase beta chain
BCAL0040			1.69016	uroporphyrinogen decarboxylase
BCAL0043			-2.40756	putative extracellular ligand-binding protein
BCAL0046			-3.83837	putative fatty-acid CoA ligase
BCAL0051			-2.01457	periplasmic solute-binding protein
BCAL0053			2.08066	PadR family regulatory protein
BCAL0055			3.20827	putative heavy metal resistance membrane ATPase
BCAL0057			-2.37321	putative membrane protein
BCAL0065			-3.10344	conserved hypothetical protein
BCAL0068	2.16784			acetolactate synthase, large subunit
BCAL0069			2.39092	conserved hypothetical protein, antitoxin
BCAL0070			1.56131	plasmid stabilisation system protein, toxin
BCAL0073		-8.43432		glycine dehydrogenase (decarboxylating)
BCAL0074		-3.18133	-2.1962	glycine cleavage system H protein
BCAL0075		-3.77773		aminomethyltransferase
BCAL0081			1.62724	prophage integrase
BCAL0086			2.35725	hypothetical phage protein
BCAL0088	-1.76476		-2.56161	hypothetical phage protein
BCAL0093			3.87345	putative phage tail protein
BCAL0094			4.23986	phage major tail tube protein
BCAL0111		2.85463		putative TPR repeat protein
BCAL0114			-2.67026	flagellin (type II)
BCAL0121			-4.55757	aquaporin Z
BCAL0122		2.1913		histone-like nucleoid-structuring (H-NS) protein
BCAL0123			2.02132	putative glycosyltransferase
BCAL0124			-2.40351	flagellar regulon master regulator subunit FlhD
BCAL0127			1.8167	chemotaxis protein MotB
BCAL0128			1.85007	chemotaxis two-component response regulator CheY
BCAL0132			2.17511	chemotaxis protein methyltransferase cheR
BCAL0140		4.55178		flagellar biosynthetic protein FlhB
BCAL0155			1.68598	putative cation efflux protein
BCAL0159			-3.20561	putative RlpA-like lipoprotein
BCAL0161	2.28367		2.37224	conserved hypothetical protein
BCAL0165		1.80122	2.12554	putative plasmid replication-associated protein
BCAL0170		5.2912	2.06643	conserved hypothetical protein
BCAL0171			2.03163	putative plasmid conjugal transfer protein
BCAL0172		2.01314		putative plasmid conjugal transfer protein
BCAL0174		1.6897		putative plasmid conjugal transfer protein
BCAL0178		2.01408		putative DNA methyltransferase
BCAL0179			-3.11891	hypothetical protein
BCAL0182			1.71234	putative plasmid recombinase
BCAL0193	1.94314	2.42124	2.03174	putative exported protein
BCAL0195	1.93283			putative amino acid transport protein
BCAL0203			1.56546	phosphatidylethanolamine-binding protein
BCAL0205			-2.02782	NADP-dependent malic enzyme
BCAL0206A	2.50823		3.13648	putative outer membrane protein
BCAL0207		77.7393		4-hydroxyphenylpyruvic acid dioxygenase
BCAL0209			-2.51333	acetyltransferase (GNAT) family protein
BCAL0212	3.76411	19.8507		putative phenylacetic acid degradation NADH oxidoreductase PaaE
BCAL0213	5.26153	15.7554		phenylacetic acid degradation protein PaaD
BCAL0214	5.96736	29.0156		phenylacetic acid degradation protein PaaC
BCAL0215	5.00588	28.7109		phenylacetic acid degradation protein PaaB
BCAL0216	4.45927	16.3259		phenylacetic acid degradation protein PaaA
BCAL0225			-2.31249	50S ribosomal protein L7/L12
BCAL0226			-2.17206	DNA-directed RNA polymerase beta chain
BCAL0227			-2.2061	DNA-directed RNA polymerase beta' chain
BCAL0231			-2.89547	elongation factor G
BCAL0232			-2.79416	elongation factor Tu (EF-Tu)
BCAL0233	-1.60438		-5.75339	30s ribosomal protein S10
BCAL0234			-3.39236	50S ribosomal protein L3
BCAL0235			-3.87654	50S ribosomal protein L4
BCAL0236			-4.30054	50S ribosomal protein L23
BCAL0237			-4.20334	50S ribosomal protein L2
BCAL0238			-3.27853	30S ribosomal protein S19
BCAL0239			-3.01835	50S ribosomal protein L22
BCAL0240			-4.1319	30S ribosomal protein S3
BCAL0241			-3.22364	50S ribosomal protein L16
BCAL0242			-4.91416	50S ribosomal protein L29
BCAL0243			-4.05266	30S ribosomal protein S17
BCAL0244			-2.91336	50S ribosomal protein L14
BCAL0245			-3.59744	50S ribosomal protein L24
BCAL0246			-4.06493	50S ribosomal protein L5
BCAL0247			-5.0057	30S ribosomal protein S14
BCAL0248			-4.61542	30S ribosomal protein S8
BCAL0249			-4.88297	50S ribosomal protein L6
BCAL0250			-3.87378	50S ribosomal protein L18
BCAL0251			-6.02952	30S ribosomal protein S5
BCAL0252			-2.37762	50S ribosomal protein L30
BCAL0253			-3.50577	50S ribosomal protein L15
BCAL0254			-4.5955	preprotein translocase SecY subunit
BCAL0255	-1.68154		-6.15636	translation initiation factor IF-1
BCAL0259			-2.8417	30S ribosomal protein S4
BCAL0260			-3.52988	DNA-directed RNA polymerase alpha chain
BCAL0261			-2.9398	50S ribosomal protein L17
BCAL0262			1.82422	putative divalent-cation tolerance protein CutA
BCAL0263			1.62901	thiol:disulfide interchange protein DsbD
BCAL0265			1.52123	putative GTP-binding cell division protein EngB
BCAL0268			-3.12718	putative cytochrome c biogenesis protein
BCAL0269			3.91808	putative oxidoreductase
BCAL0270			2.83413	ferric reductase-like transmembrane component
BCAL0281			-1.86499	putative phosphohydrolase
BCAL0282		-4.41942	-1.87772	putative ABC transporter extracellular solute-binding protein
BCAL0283		-5.08606		putative ABC transporter permease
BCAL0285		-4.15894	-2.77264	ABC transporter ATP-binding protein
BCAL0292	1.94733			2',5' RNA ligase family protein
BCAL0299	1.69183			thiazole biosynthesis protein ThiG
BCAL0303			-3.34755	putative membrane protein
BCAL0304			-2.34396	VacJ-like lipoprotein
BCAL0305			3.2174	putative exported protein
BCAL0306			2.52339	conserved hypothetical protein
BCAL0309			-2.58629	BolA-like protein
BCAL0310			-3.07206	UDP-N-acetylglucosamine 1-carboxyvinyltransferase
BCAL0311			-2.34613	ATP phosphoribosyltransferase
BCAL0318			-1.93584	imidazole glycerol phosphate synthase subunit HisF
BCAL0319			-2.96221	phosphoribosyl-AMP cyclohydrolase
BCAL0320			-3.5815	phosphoribosyl-ATP pyrophosphatase
BCAL0326			1.84751	serine peptidase, subfamily S1B
BCAL0331			-1.94944	putative stringent starvation protein A
BCAL0332			-1.98365	putative stringent starvation protein B
BCAL0337			-2.21141	putative type VI secretion system protein TssL
BCAL0338			-1.88001	putative type VI secretion system protein TssK
BCAL0343			-2.01408	putative type VI secretion system protein TssD
BCAL0344			-2.71223	putative type VI secretion system protein TssE
BCAL0345			-2.57347	putative type VI secretion system protein TssF
BCAL0347			-4.07979	putative type VI secretion system protein TssH
BCAL0348			-3.8696	putative type VI secretion system protein TssA
BCAL0349			-3.24439	putative outer membrane protein
BCAL0350			-3.18081	conserved hypothetical protein
BCAL0351			-2.27709	putative type VI secretion system protein TssM
BCAL0360			-2.35351	conserved hypothetical protein
BCAL0364			1.55529	TetR family regulatory protein
BCAL0368		3.24903		cold shock-like protein CspD
BCAL0375			2.53014	glutamyl-tRNA reductase
BCAL0376a	1.7111			putative membrane protein
BCAL0380			-1.93183	ABC transporter ATP-binding subunit
BCAL0382	2.36551			LysR family regulatory protein
BCAL0385			-7.3422	putative amino acid permease
BCAL0391			7.41122	acyl carrier protein phosphodiesterase
BCAL0394			2.27779	uracil-DNA glycosylase
BCAL0396			-1.95597	indole-3-glycerol phosphate synthase
BCAL0397			-2.01423	anthranilate phosphoribosyltransferase
BCAL0398			-2.37877	anthranilate synthase component II
BCAL0404	3.23038			phenylacetate-coenzyme A ligase paaK
BCAL0405	2.80874			phenylacetic acid degradation protein PaaI
BCAL0406	4.4573	2.71856		probable enoyl-CoA hydratase PaaG
BCAL0407	5.11337	5.12967		beta-ketoadipyl CoA thiolase
BCAL0408	4.53875	9.0094	1.90891	putative phenylacetic acid degradation oxidoreductase paaZ
BCAL0409	2.11129			putative phenylacetic acid degradation enoyl-CoA hydratase PaaF
BCAL0409a	-1.76283	2.59054		hypothetical protein
BCAL0412		2.55695	1.73495	conserved hypothetical protein (fragment)
BCAL0413		2.62075		conserved hypothetical protein
BCAL0414		2.05563
BCAL0418		1.77119		type I restriction enzyme specificity protein
BCAL0419		2.09787		hypothetical protein
BCAL0423			-2.10383	chromosomal replication initiator protein DnaA
BCAL0426			-1.88068	putative membrane protein
BCAL0432	-1.62306			putative membrane protein
BCAL0434			-2.49103	putative exported protein
BCAL0435			-3.09653	conserved hypothetical protein
BCAL0437	2.03049		3.77471	O6-methylguanine-DNA methyltransferase
BCAL0438			3.60404	putative DNA-3-methyladenine glycosylase II
BCAL0440	2.77366			putative exported protein
BCAL0441			-2.82678	putative L-lactate permease
BCAL0442			-2.99289	LysR family regulatory protein
BCAL0465			3.28357	peptide deformylase
BCAL0466	1.73004		3.46197	methionyl-tRNA formyltransferase
BCAL0467			1.76549	putative LysE type translocator protein
BCAL0468	2.24477		4.72011	metallo peptidase, subfamily M48B
BCAL0471			-2.04876	two-component regulatory system, sensor kinase protein
BCAL0474			-1.9469	conserved hypothetical protein
BCAL0480			1.66997	putative rod shape-determining protein
BCAL0481			1.68433	putative rod shape-determining protein
BCAL0482			-1.95901	putative rod shape-determining protein
BCAL0483			1.69886	glutamyl-tRNA amidotransferase subunit C
BCAL0486			-2.0781	putative polyphosphate kinase
BCAL0487			-2.05654	endonuclease/exonuclease/phosphatase family protein
BCAL0500			2.35837	ATP-dependent protease ATP-binding subunit HslU
BCAL0501			2.83181	ATP-dependent protease HslV
BCAL0510			1.78246	conserved hypothetical protein
BCAL0511			1.69003	putative deoxygenases
BCAL0524		3.31101		flagellar motor switch protein FliG
BCAL0525		3.70327		flagellar M-ring protein FliF
BCAL0531			2.49073	putative membrane protein
BCAL0532			1.87194	conserved hypothetical protein
BCAL0533			1.78569	putative amino-acid transporter transmembrane protein
BCAL0535	2.01318			sensor kinase protein
BCAL0537			2.35831	endonuclease/exonuclease/phosphatase family protein
BCAL0538			2.0531	putative exported protein
BCAL0540		-4.15331	-2.6307	putative ATPase
BCAL0541			-2.04904	putative FAD dependent oxidoreductase
BCAL0543			-2.88477	Major Facilitator Superfamily protein
BCAL0544			-3.49326	putative periplasmic dipeptide transport protein
BCAL0545			-3.02553	putative dipeptide transport system permease protein
BCAL0546			-3.81048	putative dipeptide transport system permease protein
BCAL0547			-3.24231	putative dipeptide ABC transporter ATP-binding protein
BCAL0548			-2.57086	putative dipeptide ABC transporter ATP-binding protein
BCAL0551	2.02873			allophanate hydrolase subunit 2
BCAL0552		-3.41099		allophanate hydrolase subunit 1
BCAL0558	1.76464			tRNA nucleotidyltransferase
BCAL0561		2.18351		flagella synthesis protein FlgN
BCAL0564		7.16216		flagellar basal-body rod protein FlgB (putative proximal rod protein)
BCAL0565		4.85463		flagellar basal-body rod protein FlgC (putative proximal rod protein)
BCAL0566		4.56479		basal-body rod modification protein FlgD
BCAL0567		3.91543		flagellar hook protein 1 FlgE1
BCAL0568		3.44921		flagellar basal-body rod protein FlgF (putative proximal rod protein)
BCAL0570		3.67323		flagellar L-ring protein precursor (basal body L-ring protein)
BCAL0571		3.70643		flagellar P-ring protein precursor (basal body P-ring protein)
BCAL0579			2.15516	LysR family regulatory protein
BCAL0588			-5.5135	putative lipoprotein
BCAL0602			-2.08268	MerR family regulatory protein
BCAL0605			-2.25534	putative exported protein
BCAL0610			1.52926	conserved hypothetical protein, toxin
BCAL0612			1.60557	bifunctional glmU protein (includes: UDP-N-acetylglucosamine pyrophosphorylase; glucosamine-1-phosphate N-acetyltransferase)
BCAL0615	2.10894			conserved hypothetical protein (fragment)
BCAL0618	2.33465	-7.40163		PfkB family carbohydrate kinase
BCAL0619		-7.91637	-3.97716	putative N-acylglucosamine 2-epimerase
BCAL0623			3.05968	putative exported protein
BCAL0624			1.92197	putative outer membrane porin protein precursor
BCAL0625			-3.01744	LysR family regulatory protein
BCAL0628	2.10009			AsnC family regulatory protein
BCAL0632	1.84031			putative dehydrogenase
BCAL0638			3.25892	LysR family regulatory protein
BCAL0648			2.8811	putative transferase (pseudogene)
BCAL0650	1.79795			putative pyruvate-flavodoxin oxidoreductase
BCAL0655	2.21001			CutC family protein
BCAL0656	1.94493			putative aminotransferase/butyrosin synthesis protein
BCAL0665	2.00446			dethiobiotin synthetase
BCAL0669			-2.91844	conserved hypothetical protein
BCAL0671	1.70185			putative carbonic anhydrase
BCAL0673			-2.72302	metallo-beta-lactamase superfamily protein
BCAL0675			-2.00563	extracellular solute-binding protein
BCAL0680			-2.14639	conserved hypothetical protein
BCAL0682			1.55886	putative 5-methyltetrahydrofolate--homocysteine methyltransferase
BCAL0683		3.79494	8.11587	conserved hypothetical protein
BCAL0685	2.26848		1.61186	IclR family regulatory protein
BCAL0686	1.84119			fumarylacetoacetate (FAA) hydrolase family protein
BCAL0687	1.80984			enoyl-CoA hydratase/isomerase family protein
BCAL0688	2.14955			conserved hypothetical protein
BCAL0690			2.42731	conserved hypothetical protein
BCAL0694	1.90687			putative biotin ligase
BCAL0700	1.87872			putative lipoprotein
BCAL0705			1.94611	putative D-amino acid aminotransferase
BCAL0706			2.75777	conserved hypothetical protein
BCAL0707			2.00653	LysR family regulatory protein
BCAL0708			2.03505	conserved hypothetical protein
BCAL0725			1.52015	putative thiol-disulfide oxidoreductase
BCAL0731			1.59809	glutamate--cysteine ligase
BCAL0749			-2.02056	putative cytochrome c oxidase
BCAL0750			-2.18125	cytochrome c oxidase polypeptide I
BCAL0752			-3.14428	putative cytochrome c oxidase assembly protein
BCAL0754			-2.47857	putative cytochrome c oxidase subunit III
BCAL0755			2.09474	putative membrane protein
BCAL0760			-2.37489	probable lipoprotein
BCAL0765			-2.40608	putative exported protein
BCAL0766			-2.91769	putative branched-chain amino acid transport system permease protein
BCAL0767			-3.35862	ABC transporter ATP-binding protein
BCAL0778			-6.30368	putative N-acetylglucosamine-6-phosphate deacetylase
BCAL0781		-3.39961	-4.22647	phosphotransferase system, IIbc component
BCAL0787	2.20334		4.68939	RNA polymerase sigma-32 factor
BCAL0790			1.50288	hydroxymethylglutaryl-CoA lyase-like protein
BCAL0797			-1.88755	putative histidinol-phosphate aminotransferase
BCAL0799			-1.96214	ribosomal L25p family protein
BCAL0802		2.49972		putative 4-diphosphocytidyl-2-C-methyl-D-erythritol kinase
BCAL0812			-2.91656	sigma-54 modulation protein
BCAL0813	-1.63567		-2.04035	putative RNA polymerase sigma-54 factor
BCAL0815			-1.95884	OstA-like protein
BCAL0831	2.32871			putative storage protein
BCAL0832		-3.4081	-2.29074	putative poly-beta-hydroxy-butyrate storage protein phaA
BCAL0833			-2.99826	putative Acetoacetyl-CoA reductase phbB
BCAL0835			-2.58968	putative exported protein
BCAL0853	7.16019			conserved hypothetical protein
BCAL0857			-2.3432	putative exported protein
BCAL0861		1.84531		Major Facilitator Superfamily protein
BCAL0862			-2.2157	MarR family regulatory protein
BCAL0866			-2.37541	D-aminoacylase
BCAL0867			-3.27551	YjgF family protein
BCAL0874	1.83664		2.90276	putative membrane protein
BCAL0875			1.62956	conserved hypothetical protein
BCAL0878			1.57143	conserved hypothetical protein
BCAL0883	2.10214			TetR family regulatory protein
BCAL0885			-3.81086	putative 3-hydroxyacyl-CoA dehydrogenase oxidoreductase
BCAL0886			-2.68024	putative 3-ketoacyl-CoA thiolase
BCAL0894			-2.31689	putative exported protein
BCAL0895			-2.79147	putative peptidyl-prolyl cis-trans isomerase
BCAL0896			-2.83032	4-hydroxythreonine-4-phosphate dehydrogenase
BCAL0899		2.67412	2.20417	lactoylglutathione lyase
BCAL0900			2.34408	conserved hypothetical protein
BCAL0901			-2.1797	putative acyltransferase
BCAL0916			-2.11402	putative hydrolase protein
BCAL0918			-7.74773	conserved hypothetical protein
BCAL0919			-3.32102	conserved hypothetical protein
BCAL0920	2.28155			LacI family regulatory protein
BCAL0921			-3.54034	fatty acid desaturase
BCAL0922			-6.68501	2Fe-2S ferredoxin
BCAL0924			-3.89125	putative glycerol uptake facilitator protein
BCAL0928			-6.77105	conserved hypothetical protein
BCAL0930	1.831			putative gamma-glutamyltransferase precursor
BCAL0933			-2.1762	putative ATP-dependent RNA helicase 1
BCAL0934			-2.60246	putative periplasmic cytochrome c containing protein
BCAL0936	2.03521		2.11198	putative transmembrane transporter protein
BCAL0938a	2.52312			conserved hypothetical protein
BCAL0939			1.59041	conserved hypothetical protein
BCAL0940			4.02616	putative transglycosylase
BCAL0941			2.51	LysR family regulatory protein
BCAL0947a	-2.37984		-2.09567	putative membrane protein
BCAL0950			-4.26198	Major Facilitator Superfamily protein
BCAL0954			-2.04064	RecX family regulatory protein
BCAL0956			-1.94574	succinyl-CoA synthetase beta chain
BCAL0957			-2.32821	succinyl-CoA ligase alpha-chain
BCAL0958			1.6418	putative membrane protein
BCAL0961			-6.83111	putative lipoprotein
BCAL0963	1.90875			metallo peptidase, subfamily M48B
BCAL0964	2.51007		1.88934	conserved hypothetical protein
BCAL0965			1.57807	putative hydrolase
BCAL0966			2.20194	conserved hypothetical protein
BCAL0969			-2.10954	AraC family regulatory protein
BCAL0978	1.7338			putative membrane protein
BCAL0979	2.37475			molybdopterin biosynthesis protein MoeA 2
BCAL0980			1.67594	molybdopterin-guanine dinucleotide biosynthesis protein A 2
BCAL0981			3.30566	molybdenum cofactor biosynthesis protein A 2
BCAL0982			-2.68228	putative ribonuclease E
BCAL0983			2.02189	ribosomal large subunit pseudouridine synthase C 2
BCAL0984	1.72259			haloacid dehalogenase-like hydrolase
BCAL0986			-2.2278	serine peptidase, family S49
BCAL0992			1.98657	3-oxoacyl-[acyl-carrier-protein] synthase III 2
BCAL0995		2.31814		acyl carrier protein (ACP) 2
BCAL0998			1.85287	RNA polymerase sigma-E factor (sigma-24) 2
BCAL0999			1.87448	sigma-E factor negative regulatory protein 2
BCAL1000			1.66462	sigma-E factor regulatory protein RseB precursor 2
BCAL1004			-2.83019	signal peptidase I 2 (leader peptidase Lep 2)
BCAL1011			1.50541	sigma-54 interacting response regulator protein
BCAL1030			13.4181	Pirin-like protein
BCAL1033		4.17965	2.28047	putative exported protein
BCAL1034		2.89715	2.07059	SCO1/SenC family protein
BCAL1040			-1.87582	glycosyl transferases group 1 protein
BCAL1041	1.99736			putative membrane protein
BCAL1042	1.8011			putative membrane protein
BCAL1051			-2.96022	radical SAM superfamily protein
BCAL1055	2.61614	2.10184	1.6464	histidine transport system permease protein
BCAL1057	2.29292			histidine ABC transporter ATP-binding protein
BCAL1058	2.22155		-2.28721	AraC family regulatory protein
BCAL1059	2.30173			succinylornithine transaminase
BCAL1060	2.64242			putative arginine N-succinyltransferase, alpha chain
BCAL1062	2.25471			succinylglutamic semialdehyde dehydrogenase
BCAL1063	2.06052		-3.2677	succinylarginine dihydrolase
BCAL1064	2.2738			putative succinylglutamate desuccinylase
BCAL1065			1.95473	periplasmic solute-binding protein
BCAL1071			2.00073	NAD dependent epimerase/dehydratase family protein
BCAL1081			1.51205	multidrug resistance protein MdtA precursor
BCAL1096	1.81536			putative exodeoxyribonuclease V gamma chain
BCAL1099			-2.90957	putative release factor
BCAL1102			2.8486	putative lipoprotein
BCAL1103			5.17689	putative OsmB-like lipoprotein
BCAL1118			1.83378	putative integrase
BCAL1119			1.59757	conserved hypothetical protein
BCAL1120		1.78897		conserved hypothetical protein
BCAL1122		2.26701		conserved hypothetical protein
BCAL1123			2.83802	putative exported protein
BCAL1124		1.71283	3.15813	conserved hypothetical protein
BCAL1124a			3.42739
BCAL1127			2.22946	conserved hypothetical protein, toxin
BCAL1128			2.49498	putative DNA-binding protein, antitoxin
BCAL1138		2.24302	1.57411	conserved hypothetical protein
BCAL1140		2.26187	1.57171	AraC family regulatory protein (fragment)
BCAL1143		2.21215		putative transposase (fragment)
BCAL1143a	-1.99783			putative dehydrogenase (fragment)
BCAL1146			1.77582	AraC family regulatory protein
BCAL1167			-1.83084	putative exported protein
BCAL1168		2.15159		conserved hypothetical protein
BCAL1169		3.11319
BCAL1172		1.86094		conserved hypothetical protein
BCAL1176			-2.67668	putative fusaric acid resistance transport protein
BCAL1177	-1.52325		-2.46304	putative fusaric acid resistance transporter protein
BCAL1179		3.75319		LysR family regulatory protein
BCAL1182	-1.93477			TetR family regulatory protein
BCAL1186			-1.93904	putative oxidoreductase
BCAL1187			-1.8134	conserved hypothetical protein
BCAL1188			-2.27171	putative 3-dehydroshikimate dehydratase
BCAL1189			-3.59899	putative exported protein
BCAL1190			-2.87228	putative lipoprotein
BCAL1202A	-1.68078			hypothetical protein
BCAL1204			-2.49982	putative helicase
BCAL1211			-3.53328	conserved hypothetical protein
BCAL1212			-3.36709	2-oxoisovalerate dehydrogenase alpha subunit
BCAL1213			-3.84898	2-oxoisovalerate dehydrogenase beta subunit
BCAL1214			-3.94587	lipoamide acyltransferase component of branched-chain alpha-keto acid dehydrogenase complex
BCAL1215		-5.0937	-3.85806	dihydrolipoamide dehydrogenase
BCAL1216	2.16072			conserved hypothetical protein
BCAL1222			1.59925	LysR family regulatory protein
BCAL1230	2.06169			LysR family regulatory protein
BCAL1231			2.11699	putative membrane protein
BCAL1232			4.37706	conserved hypothetical protein
BCAL1233			10.8299	putative heat shock Hsp20-related protein
BCAL1234		2.54562	12.0129	putative heat shock protein
BCAL1235	1.84867		1.77845	putative 3-hydroxyacyl-CoA dehydrogenase
BCAL1236	2.10663		2.02573	putative exported protein
BCAL1247			3.76856	putative exported protein
BCAL1248			2.07962	putative phosphoribosyl transferase protein
BCAL1249			2.19216	putative PHB depolymerase
BCAL1266			2.00167	putative ribosomal RNA large subunit methyltransferase
BCAL1267			1.80807	FtsH endopeptidase
BCAL1275			-2.09151	phosphate regulon two-component regulatory system, response regulator protein
BCAL1279			2.57754	putative exported protein
BCAL1280			1.96423	putative hydrolase
BCAL1294			-2.4547	conserved hypothetical protein
BCAL1295			-2.32447	conserved hypothetical protein
BCAL1296			-3.27006	conserved hypothetical protein
BCAL1297			-4.15168	hypothetical protein
BCAL1298			-4.43527	hypothetical protein
BCAL1300			-2.09156	conserved hypothetical protein
BCAL1317		3.54278	2.60144	putative phage integrase
BCAL1330			-3.48419	2Fe-2S ferredoxin
BCAL1344			2.74341	conserved hypothetical protein
BCAL1357			-2.17275	putative exported protein
BCAL1358			-2.53409	conserved hypothetical protein
BCAL1359			-4.481	conserved hypothetical protein
BCAL1360			-4.75638	hypothetical protein
BCAL1362			-4.88224	conserved hypothetical protein
BCAL1363			-4.54233	conserved hypothetical protein
BCAL1364			-5.47917	putative membrane protein
BCAL1365			-7.14771	putative lipoprotein
BCAL1366			-4.68911	conserved hypothetical protein
BCAL1368			-2.78939	putative porin
BCAL1369			5.39256	putative RNA polymerase sigma factor FecI
BCAL1370			8.02551	iron uptake regulatory protein FecR
BCAL1371			3.54973	putative TonB-dependent siderophore receptor
BCAL1385			-3.3778	putative CDP-alcohol phosphatidyltransferase
BCAL1390		-3.11675		endoglucanase precursor
BCAL1395			-4.87901	putative cellulose synthase catalytic subunit (UDP-forming)
BCAL1396			-5.07497	putative membrane protein
BCAL1397		-3.29806	-7.14505	conserved hypothetical protein
BCAL1409		8.0888		phosphoesterase family protein
BCAL1413A			8.09801	putative lipoprotein
BCAL1414			1.61536	putative hydrolase
BCAL1420			-3.13865	putative thioesterase
BCAL1427			-3.99125	myo-inositol catabolism protein
BCAL1428			-3.88191	putative amine catabolism-related protein
BCAL1429			-3.94769	putative TPP-binding acetolactate synthase
BCAL1431			-5.07307	putative ribose ABC transport system, substrate-binding exported protein
BCAL1432			-3.94067	putative sugar ABC transporter ATP-binding protein
BCAL1433			-4.64604	putative sugar transport system permease protein
BCAL1434			-6.65851	putative myo-inositol catabolism protein
BCAL1435			-6.06064	inositol 2-dehydrogenase
BCAL1436			-5.94471	putative dehydratase
BCAL1437			-7.78922	putative oxidoreductase
BCAL1439		-3.5854		methylmalonic acid semialdehyde dehydrogenase
BCAL1441		1.85812		SirA-like protein
BCAL1442			-2.79502	conserved hypothetical protein
BCAL1443			-1.88488	two-component regulatory system, response regulator protein
BCAL1444			-2.72342	putative exported protein
BCAL1445			-2.88085	two-component regulatory system, sensor kinase protein
BCAL1448			1.63051	putative valyl-tRNA synthetase
BCAL1458			2.57724	putative exported protein
BCAL1459			1.51198	calcineurin-like phosphoesterase
BCAL1461			1.56703	putative membrane protein
BCAL1463			1.62772	putative tRNA processing exoribonuclease
BCAL1465			2.08021	conserved hypothetical protein
BCAL1467			1.8686	chorismate synthase
BCAL1472			1.59845	succinyl-CoA:3-ketoacid-coenzyme A transferase subunit A
BCAL1474			1.84319	putative dehydrogenase
BCAL1477			1.70499	LysR family regulatory protein
BCAL1483	-1.91934		-2.45237	50S ribosomal protein L35
BCAL1485			-2.93278	phenylalanyl-tRNA synthetase alpha chain
BCAL1486			-3.22976	phenylalanyl-tRNA synthetase beta chain
BCAL1487			1.58538	integration host factor alpha-subunit
BCAL1494			-2.14582	putative monooxygenase
BCAL1499			1.88236	putative exported protein
BCAL1504			-2.32685	RNA pseudouridylate synthase family protein
BCAL1505	-1.6992		-2.08176	conserved hypothetical protein
BCAL1507			-2.49002	translation initiation factor IF-2
BCAL1508			-3.67873	putative ribosome-binding factor
BCAL1511			1.56402	putative multidrug resistance transport protein
BCAL1512			2.1491	outer membrane efflux protein
BCAL1513		1.83567	4.05553	MarR family regulatory protein
BCAL1517			-2.88042	dihydrolipoamide dehydrogenase
BCAL1518			-3.34208	AFG1-like ATPase
BCAL1519			-4.19439	putative transposase
BCAL1520			-7.33829	putative lipoprotein
BCAL1525			-5.57419	flp type pilus subunit
BCAL1525a			-3.75077	putative flp type pilus leader peptidase
BCAL1526			-3.98256	putative flp type pilus assembly protein
BCAL1528		-2.95281	-3.15048	flp type pilus assembly protein
BCAL1530		-3.07766	-5.09199	flp pilus type assembly protein
BCAL1531			-5.28909	flp type pilus assembly protein
BCAL1532			-4.09493	flp type pilus assembly protein
BCAL1533			-5.70532	putative lipoprotein
BCAL1535			-3.35648	putative membrane protein
BCAL1536		-3.2886	-4.74926	putative sigma-54 related transcriptional regulatory protein
BCAL1539			4.26767	putative exported protein
BCAL1545			-2.88212	conserved hypothetical protein
BCAL1548	2.23171	-3.28349	-2.23435	putative sugar ABC transport system, lipoprotein
BCAL1549	2.38064	-2.9869		putative sugar ABC transport system, membrane protein
BCAL1550	2.25383			putative sugar ABC transporter ATP-binding protein
BCAL1552	-1.58409			putative extracellular substrate-binding protein
BCAL1553			-2.16847	putative ribonuclease
BCAL1554			-2.53634	putative tRNA/rRNA methyltransferase
BCAL1617	1.76621			putative hydratase
BCAL1625			1.54741	tRNA-dihydrouridine synthase A
BCAL1626	-1.86122			conserved hypothetical protein
BCAL1630			-2.49435	conserved hypothetical protein
BCAL1632			-1.9349	putative lipoprotein
BCAL1645			-1.88352	conserved hypothetical protein
BCAL1648			2.96897	putative stress-related protein
BCAL1649			1.72404	putative membrane protein
BCAL1652		-3.77544	1.78482	sulfate-binding protein precursor
BCAL1653		-11.3822		sulfate transport system permease protein
BCAL1655		-5.94273		sulfate ABC transporter ATP-binding protein
BCAL1656		-3.74484		aliphatic sulfonate utilization regulatory protein SsuR
BCAL1661	2.01478			putative ribokinase
BCAL1663			2.17828	PrkA family serine protein kinase
BCAL1664			2.14834	conserved hypothetical protein
BCAL1670	-2.47286		-2.71266	putative amino acid transport system, membrane protein
BCAL1671			-2.09847	metallo peptidase, subfamily M23B
BCAL1674	2.29947			multidrug efflux system AmrA protein
BCAL1675		-3.71764	-3.92566	multidrug efflux system transporter protein AmrB
BCAL1676	1.86502	-5.47152	-3.70792	multidrug efflux system outer membrane protein
BCAL1677		3.38939		putative type-1 fimbrial protein
BCAL1688			2.60111	putative RNA polymerase sigma factor
BCAL1689			1.50626	MbtH-like protein
BCAL1691	1.73135			putative iron transport-related ATP-binding protein
BCAL1692	2.34922			putative iron transport-related membrane protein
BCAL1693			-2.48027	putative iron transport-related membrane protein
BCAL1694			-2.10291	putative iron transport-related exported protein
BCAL1696	2.27065			ornibactin biosynthesis non-ribosomal peptide synthase
BCAL1697	2.82401			ornibactin biosynthesis non-ribosomal peptide synthase
BCAL1698	2.51126			ornibactin biosynthesis protein
BCAL1699	1.6999			putative L-ornithine 5-monooxygenase
BCAL1701	2.12062			ornibactin synthetase F
BCAL1702	1.99975			putative ornibactin biosynthesis protein
BCAL1704			1.5844	conserved hypothetical protein
BCAL1705			1.69467	cobyrinic acid A,C-diamide synthase
BCAL1718		6.09151	11.5801	putative CoA-transferase
BCAL1721		-3.4427	-4.14943	putative transcriptional regulator
BCAL1722		-4.75351	-6.47612	putative exported chitinase
BCAL1727	2.27523			precorrin-6Y C5,15-methyltransferase (decarboxylating)
BCAL1728	1.76378			putative cobalamin biosynthesis-related protein
BCAL1733			-2.24639	putative glutathione S-transferase
BCAL1747A			3.71814	putative exported protein
BCAL1752	2.03166			conserved hypothetical protein
BCAL1753			-2.21556	LysR family regulatory protein
BCAL1777a		6.06851		putative membrane protein
BCAL1791			-2.62631	conserved hypothetical protein
BCAL1794			-2.21877	putative membrane protein
BCAL1795			-2.28755	putative ATP-ase
BCAL1796	14.9717		-11.6102	putative saccharopine dehydrogenase
BCAL1804			-2.89414	Major Facilitator Superfamily protein
BCAL1805			-2.59243	putative sugar kinase
BCAL1806			-5.74714	conserved hypothetical protein
BCAL1813	2.22842			multidrug efflux system outer membrane protein
BCAL1817			2.29633	putative transcriptional regulatory protein
BCAL1818		-4.07822	-4.46898	metallo-beta-lactamase superfamily protein
BCAL1819	1.85995		-7.06364	conserved hypothetical protein
BCAL1820	2.60311			putative membrane protein
BCAL1821			-2.60779	putrescine transport system permease protein
BCAL1822			-2.07648	putrescine transport system permease protein
BCAL1829			2.6689	putative outer membrane protein
BCAL1830			3.80379	putative 2-nitropropane dioxygenase
BCAL1832			1.7898	conserved hypothetical protein
BCAL1833			-2.52633	putative exported protein
BCAL1841			-4.37381	conserved hypothetical protein
BCAL1842			-2.64654	conserved hypothetical protein
BCAL1844			-2.12182	conserved hypothetical protein
BCAL1850		-3.82925		putative dehydrogenase
BCAL1854			-2.41912	putative exported protein
BCAL1857			1.76513	putative membrane protein
BCAL1860			-2.09292	putative polyhydroxyalkanoate (PHA) synthesis regulatory protein
BCAL1861			-2.3736	acetoacetyl-CoA reductase
BCAL1862		-3.60189	-2.53953	acetyl-CoA acetyltransferase
BCAL1864	1.76845			conserved hypothetical protein
BCAL1868	-1.517			conserved hypothetical protein
BCAL1869	-1.51332			putative exported protein
BCAL1875			-2.15351	putative membrane protein
BCAL1880			-2.13291	GTP-binding protein EngA
BCAL1883			-2.6496	histidyl-tRNA synthetase
BCAL1884			-2.2485	putative 1-hydroxy-2-methyl-2-(E)-butenyl 4-diphosphate synthase
BCAL1888			1.82896	putative membrane protein
BCAL1899			2.04015	DNA polymerase III subunit gamma
BCAL1900			3.38067	thioredoxin
BCAL1900A			5.69221	conserved hypothetical protein
BCAL1909			-12.5031	dihydrolipoyllysine-residue acetyltransferase component of acetoin cleaving system
BCAL1910			-9.71289	acetoin:2,6-dichlorophenolindophenol oxidoreductase beta subunit
BCAL1911			-13.0187	acetoin:2,6-dichlorophenolindophenol oxidoreductase alpha subunit
BCAL1913			-13.5274	putative acetoin catabolism protein
BCAL1915		-2.86778		putative decarboxylase
BCAL1918			-2.08912	conserved hypothetical protein
BCAL1919			8.02769	ClpB heat-shock protein
BCAL1920		2.03974		putative DNA-binding protein
BCAL1925			-5.57655	threonine synthase
BCAL1926			-5.36904	homoserine dehydrogenase
BCAL1927			-2.08803	putative aminotransferase
BCAL1935			-2.47624	polysaccharide deacetylase
BCAL1936			-2.42648	AhpC/TSA family protein
BCAL1939			-1.92018	putative integral membrane transport protein
BCAL1940			-2.01973	conserved hypothetical protein
BCAL1941			-2.11312	replicative DNA helicase
BCAL1944	-1.74404		-2.12186	putative primosomal replication protein
BCAL1947			1.6241	putative sigma factor
BCAL1949			2.75278	glyoxylate carboligase
BCAL1952			-4.43918	conserved hypothetical protein
BCAL1955			-2.20105	putative membrane protein
BCAL1960			1.69684	putative exported protein
BCAL1961			2.36308	putative exported protein
BCAL1966			1.68111	tRNA-modifying protein YgfZ
BCAL1970			-2.44269	thioesterase superfamily protein
BCAL1979	2.49764			putative fatty acid degradation protein
BCAL1981			1.83697	conserved hypothetical protein
BCAL1990			-1.95839	glucose-6-phosphate isomerase
BCAL1991			1.75699	ABC transporter ATP-binding protein
BCAL1992			3.49668	putative acyl-CoA thioesterase precursor
BCAL1994			2.25411	ATP-dependent protease La
BCAL2008			2.00031	putative exported protein
BCAL2013			2.32157	AhpC/TSA family protein
BCAL2024			-1.99067	large-conductance mechanosensitive channel protein
BCAL2030			1.94417	putative purine catabolism-related protein
BCAL2040			1.68975	polysaccharide deacetylase
BCAL2044			1.91679	muramoyltetrapeptide carboxypeptidase
BCAL2062	1.77287		2.04152	putative membrane protein
BCAL2063			1.59939	inosine-5'-monophosphate dehydrogenase
BCAL2075			-2.29413	putative ATP-binding protein
BCAL2081			-1.95427	UDP-3-O-[3-hydroxymyristoyl] glucosamine N-acyltransferase
BCAL2082			-2.22353	chaperone protein Skp precursor
BCAL2087			-2.0708	undecaprenyl pyrophosphate synthetase
BCAL2088			-1.92971	ribosome recycling factor
BCAL2094			-2.66261	putative RNA pseudouridylate synthase
BCAL2098			-2.30646	putative chromosome partition protein
BCAL2101			-2.02738	2,3,4,5-tetrahydropyridine-2,6-dicarboxylate N-succinyltransferase
BCAL2102			-2.74423	ArsC family protein
BCAL2103			-3.77227	succinyl-diaminopimelate desuccinylase
BCAL2104			-4.28362	putative DNA methylase
BCAL2115A	1.76271			family M22 non-peptidase homologue
BCAL2117			-4.48852	putative ATP-dependent RNA helicase
BCAL2118	2.26305		47.2457	isocitrate lyase
BCAL2119			9.78828	universal stress protein family protein
BCAL2120			6.99916	LysR family regulatory protein
BCAL2121			5.70122	putative dehalogenase
BCAL2122			2.6584	malate synthase A
BCAL2123	2.14166		1.7013	conserved hypothetical protein
BCAL2126			-2.33284	glutamyl-tRNA synthetase
BCAL2130			-2.11845	binding-protein-dependent transport system protein
BCAL2133			2.87112	putative membrane protein
BCAL2136A		5.53275		putative exported protein
BCAL2137		5.83364		two-component regulatory system, response regulator protein
BCAL2138		5.99423		two-component regulatory system, sensor kinase protein
BCAL2139		5.68691		two-component regulatory system, response regulator protein
BCAL2140		9.98948	2.0727	putative exported protein
BCAL2141		13.3814	3.50976	cytochrome O ubiquinol oxidase protein
BCAL2142		11.8014	2.81727	cytochrome o ubiquinol oxidase subunit III
BCAL2143		13.1866	2.51226	ubiquinol oxidase polypeptide I
BCAL2144		7.72801	2.73643	ubiquinol oxidase polypeptide II precursor
BCAL2146			-2.03442	aspartokinase
BCAL2148			-2.52028	acetyl-coenzyme A carboxylase carboxyl transferase subunit alpha
BCAL2149			-4.58748	HhH-GPD superfamily base excision DNA repair protein
BCAL2150			-2.59091	cysteinyl-tRNA synthetase
BCAL2153			-3.51929	peptidyl-prolyl cis-trans isomerase B
BCAL2154			-2.39469	putative UDP-2,3-diacylglucosamine hydrolase (lipid A biosynthesis related protein)
BCAL2161			1.70662	putative exported protein
BCAL2162			2.01783	putative FkbP-type peptidyl-prolyl cis-trans isomerase
BCAL2163	-1.56401			Cupin superfamily protein
BCAL2165			-2.51836	metallo-beta-lactamase superfamily protein
BCAL2170			1.89532	metallo peptidase, subfamily M50B
BCAL2190			-1.95384	lysyl-tRNA synthetase
BCAL2191	-1.68063		2.78278	putative membrane protein
BCAL2192			1.53844	conserved hypothetical protein
BCAL2194			1.76847	chaperone protein HscA homolog
BCAL2195			2.48844	co-chaperone protein HscB homolog
BCAL2196			3.52044	HesB family protein
BCAL2197			3.09677	putative iron-sulfur cluster scaffold protein
BCAL2198			4.05463	cysteine desulfurase
BCAL2199		3.46492	6.30903	putative transcriptional regulator protein
BCAL2200			3.6883	low molecular weight phosphotyrosine protein phosphatase
BCAL2201			8.89041	putative membrane protein
BCAL2204			1.79873	IclR family regulatory protein
BCAL2205			1.53747	D-alanyl-D-alanine endopeptidase (penicillin-binding protein precursor)
BCAL2206	-1.99983	-4.80318	-6.1897	phasin-like protein
BCAL2207			-6.60024	putative dihydrolipoamide dehydrogenase
BCAL2208			-7.09259	dihydrolipoamide acetyltransferase component of pyruvate dehydrogenase complex
BCAL2209			-4.95204	pyruvate dehydrogenase E1 component 1
BCAL2210			-1.94786	two-component regulatory system, sensor kinase protein
BCAL2211			-1.94595	two-component regulatory system, response regulator protein
BCAL2212			1.51105	FolD bifunctional protein
BCAL2213			3.40593	oligopeptidase A
BCAL2214			2.37657	putative DNA polymerase IV
BCAL2215			-2.24535	putative racemase
BCAL2223			-2.88933	putative nitrogen regulation protein NR(II)
BCAL2228			1.88633	putative membrane protein
BCAL2229			1.51699	putative exported protein
BCAL2232			-2.52199	Fe(2+) trafficking protein
BCAL2237			-13.8739	putative aminotransferase
BCAL2238			-8.80507	putative glutamine synthetase
BCAL2239			-5.9074	putative gamma-glutamyl-gamma-aminobutyrate hydrolase
BCAL2240			-2.98447	HutG protein
BCAL2242	1.82553			putative imidazolonepropionase
BCAL2243	2.04542			conserved hypothetical protein
BCAL2244			-2.76804	urocanate hydratase
BCAL2246			-2.0592	histidine ammonia-lyase
BCAL2251	2.16123			Major Facilitator Superfamily protein
BCAL2274		2.02638		putative exported protein
BCAL2275			1.51087	conserved hypothetical protein
BCAL2284	1.69317		-1.94025	acetyl-coenzyme A synthetase
BCAL2287			-2.74182	putative fumarate hydratase
BCAL2289			-2.02992	putative glutamate racemase
BCAL2290			2.12751	putative bacterioferritin ferredoxin protein
BCAL2292		2.0918		putative bipolymer transport protein
BCAL2295			11.1973	putative chromosome condensation protein
BCAL2296			2.70108	conserved hypothetical protein
BCAL2297		3.65048		conserved hypothetical protein
BCAL2299			1.83996	putative permease protein
BCAL2300			1.9346	putative exported protein
BCAL2301			2.12623	putative exported protein
BCAL2305			-2.19704	putative potassium channel subunit
BCAL2306			-2.06124	conserved hypothetical protein
BCAL2307			-2.24602	conserved hypothetical protein
BCAL2312		3.66162		hypothetical protein
BCAL2315			1.78739	putative membrane protein
BCAL2317			-2.82491	family M14 unassigned peptidase
BCAL2322	1.91679			putative enoyl-CoA hydratase
BCAL2323			-2.38231	putative glutathione S-transferase
BCAL2324			-3.28334	conserved hypothetical protein
BCAL2325			-2.10557	conserved hypothetical protein
BCAL2329			-3.13695	NUDIX hydrolase
BCAL2330			-2.66156	putative membrane protein
BCAL2331			-3.24446	NADH dehydrogenase I chain N
BCAL2332			-3.1108	NADH dehydrogenase I chain M
BCAL2333			-2.94738	NADH-ubiquinone oxidoreductase I chain L
BCAL2334			-3.05619	NADH-ubiquinone oxidoreductase I chain K
BCAL2335			-2.68555	NADH dehydrogenase I chain J
BCAL2336			-2.53891	putative NADH dehydrogenase I chain I
BCAL2337			-2.73923	NADH dehydrogenase I chain H
BCAL2338			-2.37806	putative NADH dehydrogenase I chain G
BCAL2339			-3.23196	NADH dehydrogenase I chain F
BCAL2340			-2.29455	putative NADH dehydrogenase I chain E
BCAL2341			-2.09832	NADH dehydrogenase I chain D
BCAL2344	-1.75861			NADH dehydrogenase I chain A
BCAL2345			-2.50232	protein-export membrane protein SecG
BCAL2347			-3.31723	putative oxidoreductase
BCAL2348			-3.23173	polyribonucleotide nucleotidyltransferase
BCAL2351			-2.58525	putative lipoprotein
BCAL2352		-12.6947	-10.6758	putative carbonic anhydrase
BCAL2353		-11.3796	-9.525	putative sulfate transporter
BCAL2354			-2.9546	2-isopropylmalate synthase
BCAL2355			-2.94048	putative phosphatidyltransferase
BCAL2357			-4.00437	ketol-acid reductoisomerase
BCAL2358	-1.67859		-3.77198	acetolactate synthase isozyme III small subunit
BCAL2359	-1.87406		-3.34993	acetolactate synthase isozyme III large subunit
BCAL2360			-1.8357	putative sigma factor
BCAL2364	-2.10237		2.43472	putative exported protein
BCAL2373			-2.04253	putative globin
BCAL2375	1.75441		1.60258	putative membrane protein
BCAL2381			-26.0799	potassium-transporting ATPase C chain
BCAL2382			-38.6058	potassium-transporting ATPase B chain
BCAL2383			-26.5289	potassium-transporting ATPase A chain
BCAL2384			-2.04096	quinone oxidoreductase
BCAL2391			-3.10148	putative nicotinate-nucleotide adenylyltransferase
BCAL2392			-2.38664	conserved hypothetical protein
BCAL2393			-2.46832	conserved hypothetical protein
BCAL2396			-2.14573	conserved hypothetical protein
BCAL2397			-8.37139	putative lipoprotein
BCAL2407			-2.32149	putative glycosyltransferase, wabS
BCAL2410			1.82024	conserved hypothetical protein
BCAL2411			1.59557	putative glutamyl tRNA synthetase
BCAL2412			-2.08752	putative ATP-dependent RNA helicase 2
BCAL2413			-2.85479	putative exported protein
BCAL2417			-2.33153	putative DNA translocase
BCAL2419			1.57012	glycosyl hydrolases family protein
BCAL2420			-3.80353	putative depolymerase/histone-like protein
BCAL2428			-2.01886	putative cytochrome C precursor-related protein
BCAL2431			-2.18598	conserved hypothetical protein
BCAL2434			-5.66272	glyoxalase/bleomycin resistance protein/dioxygenase superfamily protein
BCAL2436		2.06148		putative membrane protein
BCAL2440	1.87739		1.64605	conserved hypothetical protein
BCAL2441	2.59573		2.70691	chorismate lyase
BCAL2442			1.96317	chaperone protein HtpG
BCAL2443			1.95196	GntR family regulatory protein
BCAL2444		-3.72593		conserved hypothetical protein
BCAL2448			-2.1366	putative phenazine biosynthesis-like protein
BCAL2449			-2.44079	putative cyclic-di-GMP signaling protein
BCAL2453			1.895	putative membrane protein
BCAL2454			-3.07243	topoisomerase IV subunit A, antitoxin
BCAL2455			-3.20827	topoisomerase IV subunit B, toxin
BCAL2456			-3.34865	ABC transporter ATP-binding protein
BCAL2457			-2.33439	putative exported protein
BCAL2459	-1.8543			putative O-methyltransferase
BCAL2467		1.91398	4.43677	putative lipoprotein
BCAL2468			3.23523	putative membrane protein
BCAL2471		-5.54	-2.36781	conserved hypothetical protein
BCAL2472		-3.82346		alpha,alpha-trehalose-phosphate synthase (UDP-forming)
BCAL2475a		2.14891		conserved hypothetical protein
BCAL2476			-2.94406	hypothetical protein
BCAL2476c			-2.45474	putative lysozyme
BCAL2480		1.9169		ATP-dependent DNA helicase (pseudogene)
BCAL2485			-3.79188	putative iron-sulphur cluster binding electron transport protein
BCAL2493			-2.04425	putative membrane protein
BCAL2496			-2.26067
BCAL2512			-2.65609	putative membrane protein
BCAL2514			1.77943	conserved hypothetical protein
BCAL2516		1.98137		hypothetical protein
BCAL2518		1.696		putative DNA-binding protein
BCAL2519			2.59256	putative O-antigen acetylase
BCAL2523			2.28082	LysR family regulatory protein
BCAL2523A			2.33096	putative membrane protein
BCAL2524			4.42218	AraC family regulatory protein
BCAL2551			3.10616	putative membrane protein
BCAL2555			1.52273	conserved hypothetical protein
BCAL2559		1.74342	1.82702	putative transcriptional regulator
BCAL2563		2.28235	1.91752	putative IstB-like insertion sequence protein
BCAL2577			-2.12225	DJ-1/PfpI family protein
BCAL2581		1.76098	1.77877	putative transposase-related protein (pseudogene)
BCAL2583		2.34224	2.23797	transposase
BCAL2584		1.9212	4.62123	metallo-beta-lactamase superfamily protein
BCAL2585		2.35376	2.10965	putative nitrilase
BCAL2586		2.05353	2.33118	AraC family regulatory protein
BCAL2587		3.07375		putative alcohol dehydrogenase
BCAL2588		1.74346		putative transposase (fragment)
BCAL2591		2.6094	1.57973
BCAL2597		2.05856		hypothetical protein
BCAL2600			-2.08857	putative phage integrase protein
BCAL2606	1.83335		2.80553	two-component regulatory system, response regulator protein
BCAL2607			7.54525	putative exported protein
BCAL2608			18.6404	Pirin-like protein
BCAL2615			2.60007	putative exported outer membrane porin protein
BCAL2623	1.94261			putative aldehyde dehydrogenase
BCAL2626			1.84962	putative DNA-binding protein
BCAL2631			-3.7387	phosphoenolpyruvate carboxylase
BCAL2636			1.7155	putative fimbriae chaperone
BCAL2637			2.43125	putative fimbriae usher protein
BCAL2644			2.67123	putative ATP-binding protein
BCAL2645			-2.41801	putative OmpA family membrane protein
BCAL2648			-2.29666	putative outer membrane protein
BCAL2650			-2.07302	putative chromosome condensation and segregation protein
BCAL2657	1.89859			putative bifunctional cobalamin biosynthesis protein
BCAL2669			1.53058	putative exported protein
BCAL2678			-2.47384	putative permease protein
BCAL2680		-14.7657	-3.94593	putative uroporphyrin-III C-methyltransferase
BCAL2681		-17.9039	-4.53224	putative sulfate adenylyltransferase subunit 1
BCAL2682		-14.486	-3.69873	putative sulfate adenylyltransferase subunit 2
BCAL2683		-22.6507	-2.89654	putative phosphoadenosine phosphosulfate reductase
BCAL2684		-33.1241	-2.75222	conserved hypothetical protein
BCAL2685		-12.725		putative sulfite reductase
BCAL2690		-5.64036		short chain dehydrogenase
BCAL2694			-2.40023	putative dehydrogenase
BCAL2705			-2.92357	ABC transporter ATP-binding protein
BCAL2706			-2.78871	ABC transporter ATP-binding protein
BCAL2707			-2.29244	putative transport system permease protein
BCAL2708			-2.23141	putative amino-acid transport permease protein
BCAL2711			1.56357	putative FkpB-type peptidyl-prolyl cis-trans isomerase
BCAL2716			-2.47538	putative L-aspartate oxidase
BCAL2717			-2.16152	putative nicotinate-nucleotide pyrophosphorylase
BCAL2724			-2.61103	isoleucyl-tRNA synthetase
BCAL2725			-2.45186	signal peptidase II
BCAL2726			-2.61126	putative DNA/pantothenate metabolism flavoprotein
BCAL2727			-2.78258	deoxyuridine 5'-triphosphate nucleotidohydrolase
BCAL2732		1.98056		cold shock-like protein
BCAL2733			2.23388	putative multicopper oxidase
BCAL2734			40.0049	conserved hypothetical protein
BCAL2741		1.70091		putative exported protein
BCAL2749			1.57118	putative diguanylate phosphodiesterase
BCAL2769			2.84531	conserved hypothetical protein
BCAL2770			2.14285	putative membrane protein
BCAL2771			1.6342	conserved hypothetical protein
BCAL2772	2.04294			putative AMP-binding enzyme
BCAL2773	1.74628			putative integrase/recombinase
BCAL2775			1.5353	4Fe-4S ferredoxin
BCAL2776			1.99356	putative hydrolase
BCAL2777			1.92139	putative N-acetylmuramoyl-L-alanine amidase
BCAL2780			8.14529	putative thioredoxin protein
BCAL2781			4.26256	ThiF family protein
BCAL2782			1.52782	putative pyridoxamine 5'-phosphate oxidase
BCAL2783			1.52721	putative cyclopropane-fatty-acyl-phospholipid synthase
BCAL2785			2.10848	putative peptide methionine sulfoxide reductase
BCAL2786		-2.93643		putative selenium-binding protein
BCAL2790	1.9896	14.0219		putative cyclase, Arylformamidase
BCAL2791	1.93349	10.6379		putative kynureninase
BCAL2792		12.2573	-3.51928	putative tryptophan 2,3-dioxygenase
BCAL2793			-3.25249	Major Facilitator Superfamily protein
BCAL2794			-4.35954	putative ketopantoate reductase
BCAL2795		-4.62616	-5.63346	aldehyde dehydrogenase family protein
BCAL2796		-3.80528		putative benzoylformate decarboxylase
BCAL2799	2.37516			putative carbohydrate kinase
BCAL2808			-2.31155	putative periplasmic ABC transporter substrate-binding component
BCAL2816		-3.44026	-4.54604	S-formylglutathione hydrolase
BCAL2817			-3.7469	S-(hydroxymethyl)glutathione dehydrogenase
BCAL2819			2.20321	putative permease protein
BCAL2820			-3.74781	efflux system outer membrane protein
BCAL2821			-2.8978	RND family efflux system transporter protein
BCAL2822			-1.94931	efflux system transport protein
BCAL2823			1.96749	TetR family regulatory protein
BCAL2824			1.86356	isochorismatase family protein
BCAL2828			1.69914	putative exported protein
BCAL2830	1.74394			two-component regulatory system, sensor kinase protein
BCAL2833			-2.70662	putative membrane protein
BCAL2834			-3.05656	putative acylhydrolase
BCAL2835	1.71367			conserved hypothetical protein
BCAL2836	1.72789			phosphoribosylaminoimidazole carboxylase ATPase subunit
BCAL2840			-2.48456	putative pyruvate kinase II protein
BCAL2857	-1.77452			conserved hypothetical protein
BCAL2862			-2.74814	pyridoxal phosphate biosynthetic protein PdxJ 1
BCAL2863			-2.32288	DNA repair protein RecO 1
BCAL2867			1.55821	GTP-binding protein LepA 1
BCAL2869			1.72007	serine protease MucD 1
BCAL2870			1.76845	sigma-E factor regulatory protein RseB precursor 1
BCAL2871			1.88472	sigma-E factor negative regulatory protein 1
BCAL2878			2.00123	3-oxoacyl-[acyl-carrier-protein] synthase III 1
BCAL2880		2.48871		50S ribosomal protein L32 1
BCAL2883			-2.55786	putative tetrapyrrole methylase
BCAL2884			-2.56802	serine peptidase, family S49
BCAL2889	2.1196		2.62802	molybdenum cofactor biosynthesis protein A 1
BCAL2890	1.91557		1.83075	putative molybdopterin-guanine dinucleotide biosynthesis protein A 1
BCAL2891	2.3467			molybdopterin biosynthesis protein MoeA 1
BCAL2901			-2.19992	AraC family regulatory protein
BCAL2904		2.32919		conserved hypothetical protein
BCAL2905			2.98619	hypothetical protein
BCAL2907			1.56094	multidrug resistance protein NorM
BCAL2912			1.70844	putative thymidylate synthase
BCAL2919			1.57037	oligoribonuclease
BCAL2925			-2.45807	50S ribosomal protein L19
BCAL2926			-2.27363	tRNA(guanine-N(1)-)-methyltransferase
BCAL2932	2.18873		-2.14004	leucine-responsive regulatory protein
BCAL2933	3.96694	-3.98361	-2.36639	D-amino acid dehydrogenase small subunit
BCAL2936			-2.53645	putative exported protein
BCAL2937			-2.47174	ABC transporter membrane permease
BCAL2943			-2.90972	putative exported protein
BCAL2944			-3.44968	ADP-l-glycero-D-manno-heptose-6-epimerase
BCAL2949			-1.96028	integration host factor beta-subunit
BCAL2962b			-2.25347	conserved hypothetical protein
BCAL2965			1.66857	conserved hypothetical protein
BCAL2965a			1.89999	conserved hypothetical protein
BCAL2965b	-1.68293			conserved hypothetical protein
BCAL2965C			1.82608	conserved hypothetical protein
BCAL2965D			1.602	hypothetical protein
BCAL2971b	-1.6779			conserved hypothetical protein
BCAL2977	1.74549			NAD-dependent formate dehydrogenase beta subunit
BCAL2978			-2.339	NAD-dependent formate dehydrogenase alpha subunit
BCAL2979	2.45354			NAD-dependent formate dehydrogenase delta subunit
BCAL2980	2.14186			putative oxygenase
BCAL2982			-2.00666	citrate-proton symporter
BCAL2985			2.28196	GntR family regulatory protein
BCAL2986	2.0617			putative amidotransferase
BCAL2990		-3.02051		guanine deaminase
BCAL2992			1.65352	putative lipoprotein
BCAL2993			-2.01162	aminopeptidase N
BCAL2995	-1.57023			LuxR superfamily regulatory protein
BCAL2998			-2.31967	transglycosylase associated protein
BCAL2999			-4.1332	putative exported protein
BCAL3003	3.01678		3.50993	hypothetical protein
BCAL3006			-3.22664	cold shock-like protein
BCAL3008		-4.70137		putative outer membrane porin protein
BCAL3011			2.26881	DNA-directed RNA polymerase omega chain
BCAL3012			-2.06588	guanylate kinase
BCAL3032			1.89733	putative ATPase protein
BCAL3033			4.0379	probable outer-membrane lipoproteins carrier protein
BCAL3035			1.83417	thioredoxin reductase
BCAL3038	1.96453			ABC transporter ATP-binding component
BCAL3039	2.00095		-1.85642	ABC transporter, membrane permease
BCAL3040	2.00606		-2.59502	ABC transporter, membrane permease
BCAL3041	1.95028			maltose-binding protein
BCAL3043			-2.30642	6-phosphogluconolactonase
BCAL3044			-2.15879	glucokinase
BCAL3049			2.37844	glutamate-1-semialdehyde 2,1-aminomutase
BCAL3050	1.73256			multifunctional riboflavin biosynthetic protein (includes: diaminohydroxyphosphoribosylaminopyrimidine deaminase; 5-amino-6-(5-phosphoribosylamino)uracil reductase)
BCAL3052			-1.99038	conserved hypothetical protein
BCAL3054			-2.63234	6,7-dimethyl-8-ribityllumazine synthase
BCAL3055			-2.2843	probable N utilization substance protein B
BCAL3056			-3.36236	putative aminotransferase
BCAL3059A			1.56454	putative exported protein
BCAL3076A		1.80866	1.56077	putative DNA-binding protein
BCAL3077	-1.5209	2.16253	2.35368	putative membrane protein
BCAL3078		1.96203	1.81309	putative lipoprotein
BCAL3079			1.77569	hypothetical protein
BCAL3080			2.18612	hypothetical protein
BCAL3081			2.27687	hypothetical protein
BCAL3082			3.00173	putative phage resolvase/recombinase for integration and excision
BCAL3083	-1.69444			putative membrane protein
BCAL3091			1.961	putative undecaprenol kinase
BCAL3094	4.40476		10.4425	oxygen-independent coproporphyrinogen III oxidase
BCAL3095			1.77903	conserved hypothetical protein
BCAL3112	1.7517			heptosyltransferase I
BCAL3117			-2.00589	UDP-glucose epimerase
BCAL3118			-2.18095	UDP-N-acetylglucosamine-1-P transferase
BCAL3121			-1.97718	putative nucleotide sugar epimerase/dehydratase
BCAL3124			-2.53419	glycosyltransferase
BCAL3125			-3.24665
BCAL3128			-3.47779	glycosyltransferase
BCAL3129			-3.06243	nucleotide sugar aminotransferase
BCAL3130			-2.96639	ABC transporter ATP-binding protein
BCAL3131			-2.39093	putative ABC transporter, membrane permease
BCAL3132			-2.22998	dTDP-4-keto-L-rhamnose reductase
BCAL3134			-1.9608	glucose-1-phosphate thymidylyltransferase
BCAL3138			-2.76436	dihydroorotase-like protein
BCAL3147			1.60216	10 kDa chaperonin 1
BCAL3148			-2.76651	Polyketide cyclase / dehydrase and lipid transport Family
BCAL3149			-2.4496	Outer membrane lipoprotein carrier protein LolA
BCAL3150			-2.17632	putative exported protein
BCAL3151			-2.14592	putative transmembrane anti-sigma factor
BCAL3153			-2.39802	putative lipoprotein
BCAL3154	4.84897			putative glycine-rich surface protein
BCAL3161			2.68638	putative membrane protein
BCAL3162			5.47477	hypothetical protein
BCAL3163			6.23523	putative nucleotidyltransferase
BCAL3180			1.59353	putative oxidoreductase
BCAL3182			-2.91556	Major Facilitator Superfamily protein
BCAL3183			-3.60169	putative hydrolase
BCAL3184		-5.88195	-3.86004	homogentisate 1,2-dioxygenase
BCAL3185			-2.63046	4-hydroxybenzoate transporter
BCAL3187			-2.16935	putative oxidoreductase
BCAL3190		2.29103	1.56595	IclR family regulatory protein
BCAL3192		-3.44267	-2.40466	putative oxidoreductase
BCAL3193			2.10316	conserved hypothetical protein
BCAL3196			-2.8216	putative ATP-binding regulatory protein
BCAL3197			-2.08073	serine hydroxymethyltransferase
BCAL3205C	-1.55475			hypothetical protein
BCAL3208a			1.7223	conserved hypothetical protein, antitoxin
BCAL3223		2.07624
BCAL3228		2.53019		hypothetical protein
BCAL3229		2.64361		conserved hypothetical protein
BCAL3229A		1.87012		hypothetical protein
BCAL3232		1.90425		hypothetical protein
BCAL3234		2.40762		glycosyltransferase
BCAL3235		3.68206	1.5841	putative UDP-galactopyranose mutase
BCAL3246			-2.64786	putative GDP-mannose pyrophosphorylase
BCAL3247			-2.04995	mechanosensitive ion channel protein
BCAL3259	1.99742			tetracycline resistance protein, class C (pseudogene)
BCAL3260	1.67811			conserved hypothetical protein
BCAL3263			-2.722	conserved hypothetical protein
BCAL3264			-2.59365	putative polynucleotide adenylyltransferase
BCAL3266			-1.84096	putative deoxyguanosine kinase/deoxyadenosine kinase
BCAL3267			-2.49178	putative 3-methyl-2-oxobutanoate hydroxymethyltransferase
BCAL3268			1.54038	chorismate binding enzyme
BCAL3269			2.98268	putative DnaJ chaperone protein
BCAL3270			3.86763	putative DnaK chaperone protein
BCAL3271			5.51161	thioredoxin
BCAL3272	1.69714		6.65698	putative heat shock protein
BCAL3275			1.6075	putative heat-inducible transcription repressor
BCAL3278		-3.10489	-2.6347	putative glutamate-ammonia-ligase adenylyltransferase
BCAL3282			-4.22986	putative phospho-2-dehydro-3-deoxyheptonate aldolase
BCAL3283			-5.48948	conserved hypothetical protein, antitoxin
BCAL3284			-7.36851	conserved hypothetical protein, toxin
BCAL3285			1.9711	flavohemoprotein hmpA
BCAL3286	1.85318			cobalamin adenosyltransferase protein
BCAL3288			-2.06167	putative glycolate oxidase subunit GlcD
BCAL3289	1.76792			putative glycolate oxidase subunit GlcE
BCAL3297		-3.33317	-2.56141	putative ferritin DPS-family DNA binding protein
BCAL3299		-3.34026		peroxidase/catalase KatB
BCAL3304			-2.84222	putative queuine tRNA-ribosyltransferase
BCAL3305	1.75558		1.61089	preprotein translocase subunit
BCAL3311			1.93951	putative exported protein
BCAL3312			1.97072	putative cytochrome b-561 membrane protein
BCAL3313	1.73508			putative membrane protein
BCAL3315			-2.31475	mammalian cell entry related membrane protein
BCAL3317			-4.04564	putative membrane protein
BCAL3322			-3.79589	putative DNA-binding protein
BCAL3326	2.05205			NAD(P) transhydrogenase subunit alpha
BCAL3327	1.82673			NAD(P) transhydrogenase subunit alpha
BCAL3330			-2.95513	putative glutamate synthase
BCAL3339			1.51354	holliday junction DNA helicase
BCAL3345	1.94445		1.97187	conserved hypothetical protein
BCAL3346			2.01732	putative HesB-like protein
BCAL3348			-2.12501	50S ribosomal protein L13
BCAL3353			2.75077	putative outer membrane autotransporter
BCAL3357			1.53163	glutamate/aspartate transport system permease protein
BCAL3358			1.52195	periplasmic glutamate/aspartate-binding protein
BCAL3359			3.54309	putative glutamate dehydrogenase
BCAL3362		2.37431	2.30046	putative oxidoreductase
BCAL3363			3.18727	TetR family regulatory protein
BCAL3364			2.46585	putative gluconokinase
BCAL3365		1.54586		putative gluconate permease
BCAL3366			-3.92101	KHG/KDPG aldolase
BCAL3367			-3.6756	phosphogluconate dehydratase
BCAL3370			1.65588	gamma-glutamyl phosphate reductase
BCAL3372			-2.05274	putative lipoprotein
BCAL3374	1.70858			putative transport-related membrane protein
BCAL3380		-4.06295		putative allantoicase
BCAL3384			1.96193	Major Facilitator Superfamily protein
BCAL3391	1.81885			glyoxalase/bleomycin resistance protein/dioxygenase superfamily protein
BCAL3396			1.61405	putative thiamine-monophosphate kinase
BCAL3405			-3.21819	putative L-arabinose transport system, exported protein
BCAL3412			-2.87417	putative peptidoglycan biosynthesis-related protein
BCAL3413	1.81933			shikimate 5-dehydrogenase
BCAL3414			-2.75083	putative exoribonuclease II
BCAL3418			-1.87876	conserved hypothetical protein
BCAL3421			-1.97413	biotin carboxylase
BCAL3424			-1.92829	thiol peroxidase
BCAL3425			2.64711	putative sugar kinase
BCAL3426			3.0398	putative lipoprotein
BCAL3427			-3.11536	histone H1-like protein
BCAL3431	2.36325		2.29729	putative exported protein
BCAL3432			1.643	cytochrome c assembly protein
BCAL3436			1.58001	prolyl-tRNA synthetase
BCAL3443			-2.30628	octaprenyl-diphosphate synthase
BCAL3444			-2.06608	putative membrane protein
BCAL3451			-2.14137	conserved hypothetical protein
BCAL3452			-2.3676	arginine biosynthesis bifunctional protein ArgJ
BCAL3456			-2.32618	putative thioredoxin reductase
BCAL3457			-2.81748	cell division protein FtsZ
BCAL3458			-2.41097	cell division protein FtsA
BCAL3459			-3.37407	cell division protein FtsQ
BCAL3460			-2.55954	D-alanine--D-alanine ligase B
BCAL3461			-2.30859	UDP-N-acetylmuramate--alanine ligase
BCAL3464			-2.46521	UDP-N-acetylmuramoylalanine--D-glutamate ligase
BCAL3473			1.73597	putative outer membrane porin
BCAL3477	1.86552			putative catalase
BCAL3482			-2.74513	conserved hypothetical protein
BCAL3483			-2.8894	hypothetical protein
BCAL3485			-2.62127	putative membrane protein
BCAL3488			-2.41509	conserved hypothetical protein
BCAL3489		-4.01993	-4.04717	conserved hypothetical protein
BCAL3491	2.31642			putative exported protein
BCAL3505		2.40029		flagellar motor switch protein FliN
BCAL3506		5.13043		flagellar motor switch protein FliM
BCAL3509	2.36125			LrgA family protein
BCAL3512			2.13667	MarR family regulatory protein
BCAL3513	2.11901		6.28031	putative membrane protein
BCAL3514			2.17154	outer membrane efflux protein
BCAL3523			-2.64848	type II secretion system protein G
BCAL3524			-2.54701	putative type II secretion system protein
BCAL3525			-3.98208	type II secretion system protein F
BCAL3526			-5.8561	type II secretion system protein E
BCAL3527			-5.2099	type II secretion system protein D
BCAL3529			-2.14558	putative cobalamin synthesis protein/P47K
BCAL3530			-2.79282	DNA-binding protein HU-alpha
BCAL3531	1.92747			FAD dependent oxidoreductase
BCALr00219		2.58613	3.03796	tRNA-Trp
BCALr0075B	-2.0204			misc_RNA, glycine riboswitch
BCALr0080		2.92694	2.18492	Group II catalytic intron
BCALr0164		3.0651	3.02754	tRNA-Ala
BCALr0217c	2.28152	3.043	4.18487	tRNA-Ala
BCALr0218a			2.10445	tRNA-Tyr
BCALr0218c	2.19947		2.50565	tRNA-Thr
BCALr0296		2.13696		misc_RNA, TPP riboswitch
BCALr0409c	2.40731	2.89973	4.77195	tRNA-Ala
BCALr0457		2.79418		tRNA-Lys
BCALr0472	-2.87118	2.4288		tRNA-Phe
BCALr0800	-2.16475			tRNA-Gln
BCALr0914		2.5366		misc_RNA, FMN riboswitch
BCALr0949	-1.74928	2.09355		tRNA Met
BCALr0970a			2.46813	tRNA-Asn
BCALr0970b			2.38865	tRNA-Asn
BCALr1019b	-1.61487			tRNA-Gly
BCALr1019d		3.38405	2.96661	tRNA-Cys
BCALr1104		8.3883	3.97848	misc_RNA, TPP riboswitch
BCALr1117	-1.59257		-4.04026	misc_RNA, Group I catalytic intron
BCALr1279		3.13256	4.04882	tRNA-Pro
BCALr1290	-2.20865			tRNA-Arg
BCALr1480			2.05383	tRNA-Val
BCALr1492		7.77633	9.99589	tRNA-Pro
BCALr1551a		2.87119	2.8269	tRNA-Leu
BCALr1551b		2.92352	2.77497	tRNA-Leu
BCALr1552		2.88658	2.81271	tRNA-Leu
BCALr1614		5.13138		tRNA-Met
BCALr1625	-1.9583			tRNA-His
BCALr1708		1.86035		misc_RNA, cobalamin riboswitch
BCALr1709		2.42271	1.61823	misc_RNA, cobalamin riboswitch
BCALr1899	1.63154	2.44198	2.85899	misc_RNA, bacterial signal recognition particle RNA
BCALr1993a	-4.54759			tRNA-Asp
BCALr1993b		2.11055		tRNA-Val
BCALr2006	2.18404	3.68977	8.43156	tRNA-Leu
BCALr2125a	-4.69589			tRNA-Asp
BCALr2125c			1.66493	tRNA-Asp
BCALr2125e	-4.46272			tRNA-Asp
BCALr2125g		3.43714	3.19794	tRNA-Ala
BCALr2145			2.39864	tRNA-Ser
BCALr2219			2.5548	tRNA-Met
BCALr2231c	2.35738	3.08958	4.61484	tRNA-Ala
BCALr2236	-2.12307			TRNA-Val
BCALr2281	-2.79681			tRNA-Ser
BCALr2344		1.87253	4.61975	tRNA-Leu
BCALr2458	-1.83323			tRNA-Arg
BCALr2462		5.07471	2.62116	tRNA-Met
BCALr2665	2.19774	1.61988		misc_RNA, cobalamin riboswitch
BCALr2852a		2.88217	2.77524	tRNA-Cys
BCALr2852b	-1.50811			tRNA-Gly
BCALr2852d	-1.6039			tRNA-Gly
BCALr2899a			2.35305	tRNA-Asn
BCALr2899b			2.41351	tRNA-Asn
BCALr2990	1.73307	2.06673	1.92263	misc_RNA, yybP-ykoY element
BCALr2994	-1.58112			tRNA-Thr
BCALr3016	-2.01217	2.20432		tRNA-Ser
BCALr3029		2.32453	2.96968	tRNA-Ser
BCALr3205		10.1527		tRNA-Lys
BCALr3349			1.75921	misc_RNA, bacterial RNase P class A
BCALr3443	2.49149	3.13327	4.0112	tRNA-Pro
BCALr3484	2.65762	5.18783	2.56226	tRNA-Val
BCAM0003			1.80245	putative partition protein ParA
BCAM0005			1.66111	putative replication protein
BCAM0005A		1.71323		hypothetical protein
BCAM0007			2.52143	putative phage integrase
BCAM0008			2.26591	conserved hypothetical protein
BCAM0010		-8.05154	-1.87335	2-amino-3-ketobutyrate coenzyme A ligase
BCAM0011		-10.2441	-2.60329	threonine 3-dehydrogenase
BCAM0012			-7.07834	putative membrane protein
BCAM0013			-12.1757	putative acetyltransferase-GNAT family
BCAM0014			3.75279	TetR family regulatory protein
BCAM0020		-3.21805	-6.62047	putative membrane protein
BCAM0021		-3.63151	-7.37985	putative patatin-like phospholipase
BCAM0022		-3.75084	-6.35468	putative D-beta-hydroxybutyrate dehydrogenase
BCAM0023		-3.54362	-6.95598	acetoacetate decarboxylase
BCAM0029		-3.19981		putative protein kinase
BCAM0030		-4.13177	-4.22274	conserved hypothetical protein
BCAM0031		-4.452	-5.06895	conserved hypothetical protein
BCAM0032		-3.50185		conserved hypothetical protein
BCAM0043			2.14955	conserved hypothetical protein
BCAM0046			-1.85945	hypothetical protein
BCAM0048	2.30154		8.40134	LysR family regulatory protein
BCAM0049	4.16661		18.8902	CRP family regulatory protein
BCAM0050a			1.8652	conserved hypothetical protein
BCAM0056			3.50807	LysR family regulatory protein
BCAM0058			-1.89727	3-oxoadipate CoA-transferase subunit A
BCAM0061			-2.33308	putative 3-oxoadipate enol-lactonase I
BCAM0062			-2.83105	4-carboxymuconolactone decarboxylase
BCAM0064	1.84812			conserved hypothetical protein
BCAM0065A		2.52612		insertion element hypothetical protein
BCAM0069			-4.65015	conserved hypothetical protein
BCAM0070			-3.61821	putative hydrolase
BCAM0071			-4.3227	puatative mandelate racemase/muconate lactonizing enzyme
BCAM0072			-3.68367	putative thiamine pyrophosphate enzyme
BCAM0073			-3.29185	hypothetical protein
BCAM0074			-2.19133	conserved hypothetical protein
BCAM0129			-2.72772	TetR family regulatory protein
BCAM0131		-3.58539	-3.73616	chaperone protein HchA
BCAM0142		-3.3995	-3.41686	putative acyl-CoA dehydrogenase family protein
BCAM0149		2.14273		putative phospholipase D protein
BCAM0152		2.75922	2.02864	putative lipoprotein
BCAM0153		2.92293	2.77779	2-keto-3-deoxygluconate permease
BCAM0154		2.55389	4.7142	4-deoxy-L-threo-5-hexosulose-uronate ketol-isomerase
BCAM0155			4.81273	2-deoxy-D-gluconate 3-dehydrogenase
BCAM0160			1.94575	putative exported protein
BCAM0163	-1.80584			putative microcin immunity protein
BCAM0164			5.00467	putative lipoprotein
BCAM0165	5.65199		3.98083	conserved hypothetical protein
BCAM0166	20.5696		58.3102	NADH dehydrogenase
BCAM0167			7.17754	LysR family regulatory protein
BCAM0168			1.61803	AraC family regulatory protein
BCAM0181	-1.70149			putative catalase
BCAM0184		-6.41528	-5.10187	lectin
BCAM0185		-4.66044	-3.60955	lectin
BCAM0186		-6.1345	-5.10343	lectin
BCAM0188			-3.89597	N-acylhomoserine lactone dependent regulatory protein
BCAM0189			-2.91352	AraC family regulatory protein
BCAM0190		-7.38828	-4.05194	putative aminotransferase-class III
BCAM0191		-3.65126	-2.25204	putative non-ribosomal peptide synthetase
BCAM0216			-2.00176	conserved hypothetical protein
BCAM0217			-2.80392	conserved hypothetical protein
BCAM0233			3.33237	ArsR family regulatory protein
BCAM0234			4.13425	putative arsenate reductase
BCAM0245			-5.36465
BCAM0253			-2.9675	putative 3-oxoacyl-[acyl-carrier-protein] synthase
BCAM0254	-1.97962		-2.48602	putative acyl carrier protein
BCAM0260		2.39336		putative amino acid transporter
BCAM0261		2.08133		putative branched-chain amino acid transporter
BCAM0264			-1.97696	putative membrane protein
BCAM0267	-1.53276			putative gram-negative porin
BCAM0271			2.82124	conserved hypothetical protein, antitoxin
BCAM0272			2.87674	putative acetyltransferase-GNAT family, toxin
BCAM0273		1.89894	2.68388	conserved hypothetical protein
BCAM0274a	-1.79132	2.40559	3.32451	conserved hypothetical protein
BCAM0275			1.9553	conserved hypothetical protein
BCAM0275a	-1.72762		2.72199	conserved hypothetical protein
BCAM0276			1.80881	putative universal stress protein
BCAM0279			1.51527	putative nitroreductase
BCAM0280			2.36932	putative phospholipid-binding protein
BCAM0281			1.78738	putative sulfate transporter family protein
BCAM0284			1.76208	putative cytochrome c
BCAM0285			3.04503	conserved hypothetical protein
BCAM0290			2.50398	putative universal stress protein
BCAM0291			2.03722	putative universal stress protein
BCAM0292			2.92316	putative universal stress protein
BCAM0293			1.85841	putative acetate kinase
BCAM0294			1.9956	putative universal stress protein
BCAM0295			2.4124	conserved hypothetical protein
BCAM0296			1.67897	acetoacetyl-CoA reductase
BCAM0297			1.58996	putative poly(3-hydroxyalkanoate) polymerase
BCAM0300			2.2245	metallo-beta-lactamase superfamily protein
BCAM0307			2.83868	conserved hypothetical protein
BCAM0308			1.8332	conserved hypothetical protein
BCAM0309			1.56599	putative cell division-related metallo peptidase
BCAM0310			2.55521	putative ribonucleotide reductase
BCAM0311			3.00214	putative 6-phosphofructokinase
BCAM0312			2.76756	putative polysaccharide deacetylase
BCAM0313			3.17181	putative exported protein
BCAM0314			2.0854	conserved hypothetical protein
BCAM0315			3.78427	putative exported protein
BCAM0316			2.74637	conserved hypothetical protein
BCAM0317			2.92099	putative membrane protein
BCAM0318			2.03174	putative cation-transporting ATPase
BCAM0319			1.8461	putative universal stress protein
BCAM0325	-2.0407			putative type IV secretion system protein VirB2
BCAM0329	-1.68239		-3.08919	putative exported protein
BCAM0330	-1.89597			putative lipoprotein
BCAM0332			-2.179	putative type IV secretion system protein VirB9
BCAM0344			-2.58097	hypothetical protein
BCAM0354			-1.90076	putative transcriptional regulator
BCAM0361			-6.23263	putative amidohydrolase
BCAM0362			-2.35362	conserved hypothetical protein
BCAM0367			3.64638	putative branched-chain amino acid transport protein
BCAM0368	1.8827		2.97368	putative branched-chain amino acid transport protein
BCAM0374		1.61073		conserved hypothetical protein
BCAM0376			4.93343	conserved hypothetical protein
BCAM0377			2.0658	putative thioredoxin
BCAM0378			1.51179	hypothetical upf0047 protein sll1880
BCAM0382			2.5505	putative lipoprotein
BCAM0384			2.0352	putative lipoprotein
BCAM0387	1.81158			pyruvate dehydrogenase (cytochrome)
BCAM0394			-5.28803	conserved hypothetical protein
BCAM0395			-10.4446	conserved hypothetical protein
BCAM0397		-11.8174	-17.7019	conserved hypothetical protein
BCAM0398	1.82922	-18.5066	-19.8425	conserved hypothetical protein
BCAM0399		-6.91673		LysR family regulatory protein
BCAM0404			2.20478	LysR family regulatory protein
BCAM0412a			-2.6649	LysR family regulatory protein
BCAM0432			-2.66124	putative exported protein
BCAM0456			-16.8275	putative ThiJ/PfpI family protein
BCAM0457			-10.1131	hypothetical protein
BCAM0458	2.72593		-11.6145	conserved hypothetical protein (fragment)
BCAM0459		-20.9596	-10.5226	cysteine desulfurase
BCAM0464			2.88179	LysR family regulatory protein
BCAM0476	-1.82646			hypothetical protein
BCAM0476a			1.55176	hypothetical protein
BCAM0478			1.92515	glucosamine--fructose-6-phosphate aminotransferase (isomerizing)
BCAM0489			2.42744	MerR family regulatory protein
BCAM0497			-2.39547	putative lipoprotein
BCAM0498			-3.16346	putative aldehyde dehydrogenase
BCAM0501			3.70952	LysR family regulatory protein
BCAM0502		73.2442		conserved hypothetical protein
BCAM0508		8.9022		putative periplasmic binding protein
BCAM0509			-2.95004	putative FAD dependent oxidoreductase
BCAM0510			-3.34175	putative membrane protein
BCAM0512			-1.99998	putative aminotransferase
BCAM0513			-2.27732	conserved hypothetical protein
BCAM0519	-1.9246			NADP-dependent malic enzyme
BCAM0525		9.68856		putative aminotransferase protein
BCAM0525A		11.9781		hypothetical protein
BCAM0526		3.29769		pyridoxamine 5'-phosphate oxidase family protein
BCAM0528			-4.59409	putative oxidoreductase/short-chain dehydrogenase
BCAM0529			-4.51544	putative hydrolase
BCAM0543			-37.5767	putative aminotransferase
BCAM0544			-67.3413	putative acetylglutamate kinase
BCAM0545			-28.4511	putative PTS transport system
BCAM0568			-3.979	putative short chain dehydrogenase
BCAM0575			1.77513	LysR family regulatory protein
BCAM0576			-11.9094	conserved hypothetical protein
BCAM0577		-13.6991	-20.0296	Major Facilitator Superfamily protein
BCAM0578		-27.3285	-20.3347	putative hydantoinase/oxoprolinase family protein
BCAM0588			4.27854	MarR family regulatory protein
BCAM0590			-2.38914	putative glutathione S-transferase
BCAM0599		1.88002		putative transcriptional regulator
BCAM0600	1.86222			conserved hypothetical protein
BCAM0601	1.7076			putative HSP70 protein
BCAM0602	2.13213			conserved hypothetical protein
BCAM0603			-3.096	conserved hypothetical protein
BCAM0604			1.69094	ornithine cyclodeaminase
BCAM0616			-2.33972	hypothetical protein
BCAM0621			1.94128	conserved hypothetical protein
BCAM0626		-2.80913		putative DNA-binding protein, antitoxin
BCAM0629			-4.09586	putative hydrolase
BCAM0630			-5.57518	putative dehydrogenase
BCAM0632		-4.57756	-5.45227	putative acetyl transferase-GNAT family
BCAM0633		-4.43023	-5.09846	conserved hypothetical protein
BCAM0666			-3.51345	putative bacterial extracellular solute-binding protein
BCAM0679	1.86288		1.79232	conserved hypothetical protein
BCAM0692			2.40888	putative NADPH-dependent FMN reductase
BCAM0693			10.5017	conserved hypothetical protein
BCAM0695			2.48183	putative lipoprotein
BCAM0699			2.06555	putative exported dehydrogenase
BCAM0700			1.69158	TetR family regulatory protein
BCAM0705		2.53573	2.1943	putative membrane protein
BCAM0710		1.9461		metallo peptidase, family M35
BCAM0716			4.42621	putative exported protein
BCAM0723			-2.87238	putative exported protein
BCAM0725			-2.13316	conserved hypothetical protein
BCAM0726			-2.24497	conserved hypothetical protein
BCAM0727		2.39864	-2.79668	conserved hypothetical protein
BCAM0740			3.16568	conserved hypothetical protein
BCAM0748			2.21691	putative diguanylate cyclase
BCAM0752			1.93914	putative hydrolase
BCAM0753			1.73993	putative membrane protein
BCAM0757			-24.1304	putative porin
BCAM0758			-8.99878	conserved hypothetical protein
BCAM0766			1.54662	D-ribose-binding periplasmic protein precursor
BCAM0770	-1.78213			conserved hypothetical protein
BCAM0771			-2.1142	putative transposase
BCAM0779	-2.12543			putative methyl-accepting chemotaxis protein
BCAM0782		-4.20105	-3.18992	putative prolidase
BCAM0795		1.68864		MarR family regulatory protein
BCAM0802		-3.02848	-2.75507	putative NAD(P)H dehydrogenase
BCAM0803		-9.5818	-4.43507	muconolactone delta-isomerase
BCAM0804		-10.3761	-3.46842	catechol 1,2-dioxygenase 1
BCAM0805			-2.81925	muconate cycloisomerase I 1
BCAM0810	1.82079		-21.1807	putative aromatic oxygenase
BCAM0811			-19.706	putative aromatic oxygenase
BCAM0812	2.39641		-16.2398	putative aromatic hydrocarbons catabolism-related dioxygenase
BCAM0813			-11.0063	putative aromatic hydrocarbons catabolism-related reductase
BCAM0817			-2.59005	putative acetolactate synthase
BCAM0818		-3.76808	-2.94029	putative aldehyde dehydrogenase
BCAM0822	1.85261			putative chemotaxis-related protein
BCAM0823	2.18695			putative chemotaxis-related methyltranferase protein
BCAM0835		10.7745	10.1295	AraC family regulatory protein
BCAM0843		-3.60029		putative lipoprotein
BCAM0847			-2.52665	conserved hypothetical protein
BCAM0848		-3.48093	-3.95548	glyoxalase/bleomycin resistance protein/dioxygenase superfamily protein
BCAM0850			-6.53387	putative rubyerythrin
BCAM0853			-2.18579	conserved hypothetical protein
BCAM0868	1.94915			AraC family regulatory protein
BCAM0875	2.00813			conserved hypothetical protein
BCAM0876	1.81314			conserved hypothetical protein
BCAM0887		2.65963		putative tautomerase
BCAM0892			1.53829	putative molybdate-binding periplasmic protein precursor
BCAM0895	-1.64999		1.52046	conserved hypothetical protein
BCAM0896			1.50369	putative organic hydroperoxide resistance protein
BCAM0900			1.50019	putative exported protein
BCAM0902			1.74761	putative exported protein
BCAM0905			1.94157	putative NADH dehydrogenase
BCAM0908			1.75933	putative iron-sulfur protein
BCAM0918			-2.15467	RNA polymerase sigma factor RpoD
BCAM0929	-1.55851		-2.80717	putative exported protein
BCAM0938			-3.14002	acetyltransferase (GNAT) family protein
BCAM0941			-2.63589	6-phosphogluconate dehydrogenase, decarboxylating
BCAM0944	1.79659			putative lipoprotein
BCAM0946a		2.33016		putative membrane protein
BCAM0948			-4.43951	TonB-dependent receptor
BCAM0949			-5.6026	exported lipase LipA
BCAM0952			-4.84552	ABC transporter ATP-binding protein
BCAM0953			-8.05071	extracellular solute-binding protein
BCAM0954			-7.61812	binding-protein-dependent transport system protein
BCAM0955			-6.83593	binding-protein-dependent transport system protein
BCAM0961			-5.31249	aconitate hydratase
BCAM0962			-3.75187	2-methylcitrate dehydratase
BCAM0963			-3.02051	putative exported protein
BCAM0964			-2.42652	putative lyase
BCAM0965			-2.22402	malate dehydrogenase
BCAM0970			-1.99274	succinate dehydrogenase iron-sulfur protein
BCAM0971			-2.2212	conserved hypothetical protein
BCAM0972			-2.77149	citrate synthase
BCAM0979			-2.32226	putative glutathione-S-transferase
BCAM0983			1.75709	3-isopropylmalate dehydratase large subunit 1
BCAM0983A			1.63729	putative entericidin B-like bacteriolytic toxin
BCAM0990		1.89061	1.76633	N-(5'-phosphoribosyl)anthranilate isomerase
BCAM0992			-2.33382	putative DNA methylase
BCAM0997			2.05048	colicin V production protein
BCAM1003			2.51101	putative epimerase
BCAM1014	1.928		-2.46175	putative 3-demethylubiquinone-9 3-methyltransferase
BCAM1016			3.37758	putative ribonuclease
BCAM1017			-2.34592	formate dehydrogenase, major subunit (pseudogene)
BCAM1019			-4.30411	formate dehydrogenase, iron-sulfur subunit
BCAM1020			-3.03609	formate dehydrogenase, cytochrome b556 (FDN) subunit
BCAM1021			-3.19217	protein FdhE homologue
BCAM1022			-4.15018	L-seryl-tRNA(sec) selenium transferase
BCAM1024			-1.93544	putative phage integrase
BCAM1026	-1.80935		-3.77552	putative phage DNA-binding protein
BCAM1027			-2.8173	hypothetical phage protein
BCAM1028			-2.31818	hypothetical phage protein
BCAM1029	-2.0145		-2.52779	hypothetical phage protein
BCAM1031	-1.66207		-2.88893	hypothetical phage protein
BCAM1032	-1.74824			putative phage DNA-binding protein
BCAM1047			1.93457	hypothetical phage protein
BCAM1049			2.34801	hypothetical phage protein
BCAM1050			2.21914	hypothetical phage protein
BCAM1054			3.36884	putative phage DNA-binding protein
BCAM1062	-2.04395			hypothetical phage protein
BCAM1080	-2.10602		-2.89947	hypothetical phage protein
BCAM1081	-1.67859		-3.58078	hypothetical phage protein
BCAM1082			-2.32176	hypothetical phage protein
BCAM1082A	-1.98129		-3.91523	putative exported phage protein
BCAM1089			-2.58397	putative exported phage protein
BCAM1097	-2.19482			putative membrane protein
BCAM1102		2.22879		Major Facilitator Superfamily protein (pseudogene)
BCAM1111			1.93681	ornithine decarboxylase
BCAM1119		-3.15134		conserved hypothetical protein
BCAM1139		5.71522	-2.66064	MarR family regulatory protein
BCAM1150			-3.14204	3-hydroxyisobutyrate dehydrogenase
BCAM1151		-6.98679	-8.81254	methylmalonate-semialdehyde dehydrogenase
BCAM1152			-2.28501	Major Facilitator Superfamily protein
BCAM1156			-2.2421	putative isochorismatase
BCAM1167		-3.70558		conserved hypothetical protein
BCAM1188	-1.72524		-3.30298	putative L-asparaginase II
BCAM1189	-1.94998			LysR family regulatory protein
BCAM1190	-3.29358			aspartate ammonia-lyase
BCAM1191	-2.76966			L-asparagine permease
BCAM1203	1.9977			putative enoyl-CoA hydratase/isomerase
BCAM1204	4.63299	-3.15504		alanine racemase, catabolic
BCAM1205	-1.57838			putative membrane protein
BCAM1209			2.09725	glutamine ABC transporter, permease protein
BCAM1210			2.18413	glutamine ABC transporter ATP-binding protein
BCAM1214		1.8228	-2.58435	putative beta-hydroxylase
BCAM1239			1.69009	conserved hypothetical protein
BCAM1242A		2.102		putative exported protein
BCAM1243			-3.69371	putative aminotransferase
BCAM1244			-5.78596	putative phosphonopyruvate decarboxylase
BCAM1245			-4.65005	putative phosphoenolpyruvate phosphomutase/sugar nucleotidyltransferase
BCAM1246			-5.09652	putative nucleotidyltransferase
BCAM1248			-2.67082	putative oxygenase
BCAM1258			1.85894	putative DNA-binding protein
BCAM1259			6.39233	RNA polymerase sigma factor
BCAM1261	2.16541			putative membrane protein
BCAM1276			6.44701	ArsR family regulatory protein
BCAM1277			6.09593	putative membrane protein
BCAM1278			3.47395	putative membrane protein
BCAM1279			3.34709	conserved hypothetical protein
BCAM1280			2.07146	putative GntR-family transcriptional regulator/aminotransferase
BCAM1280a			1.62832	conserved hypothetical protein
BCAM1285	1.89192			putative membrane protein
BCAM1293			-5.71783	ABC transporter, substrate-binding protein
BCAM1294			-5.27466	ABC transporter, permease protein
BCAM1295			-7.0399	ABC transporter, permease protein
BCAM1304			3.46142	conserved hypothetical protein
BCAM1305			3.85593	putative transcriptional regulator
BCAM1306			3.46862	putative amino acid permease
BCAM1307			3.4211	putative helicase
BCAM1316a			-1.93725	conserved hypothetical protein
BCAM1321			1.6982	putative polyphosphate kinase
BCAM1324	2.34363			LysR family regulatory protein
BCAM1325		3.14244		conserved hypothetical protein
BCAM1333	-1.758			putative exopolysaccharide acyltransferase
BCAM1334	-1.64675		-1.79275	conserved hypothetical protein
BCAM1335			-2.33266	glycosyltransferase
BCAM1347			-8.29	putative acyl carrier protein
BCAM1348			-5.64822	putative cyclic nucleotide-binding protein
BCAM1354		3.31983	3.09141	putative membrane protein
BCAM1355		3.10638	2.38053	putative phosphotransferase
BCAM1357			-2.96411	gluconate 2-dehydrogenase flavoprotein subunit
BCAM1361			1.86367	sugar-binding periplasmic protein precursor
BCAM1362			1.64448	putative penicillin-binding protein
BCAM1396			1.91661	putative glycerophosphoryl diester phosphodiesterase
BCAM1407		-4.56219	1.65015	DJ-1/PfpI family protein
BCAM1408		-6.154		xenobiotic reductase
BCAM1411			-2.0392	putative short-chain dehydrogenase
BCAM1412		-3.80742	-2.91	conserved hypothetical protein
BCAM1413a			-2.08258	conserved hypothetical protein
BCAM1417			-2.32041	two-component regulatory system, sensor kinase protein
BCAM1419	1.79641			efflux system outer membrane protein
BCAM1427		-5.92329	1.86758	LysE family transporter
BCAM1437			1.97947	MarR family regulatory protein
BCAM1438			2.3055	putative membrane protein
BCAM1441			-14.0044	omega-amino-acid-pyruvate aminotransferase
BCAM1442			-10.753	putative methylmalonate-semialdehyde dehydrogenase
BCAM1443		-4.51425	-4.06584	putative exported protein
BCAM1451		3.62785		putative exported protein
BCAM1452		3.4613		putative fusaric acid resistance transporter protein FusC
BCAM1457			-2.0274	cytosine deaminase
BCAM1458	1.85985			putative voltage-gated chloride channel
BCAM1461			-4.11591	conserved hypothetical protein
BCAM1466			-2.06548	IclR family regulatory protein
BCAM1472			1.7496	putative glycosyltransferase
BCAM1483	2.46539			cyclic nucleotide-binding transcriptional regulator
BCAM1484	3.1202			two-component regulatory system, response regulator protein
BCAM1485	2.4527			putative ornithine cyclodeaminase
BCAM1491			1.50033	putative exported protein
BCAM1495			1.83659	putative universal stress protein
BCAM1498			-3.25692	amino acid permease (pseudogene)
BCAM1500	2.17309			putative universal stress protein
BCAM1501			2.10518	conserved hypothetical protein
BCAM1502			2.85016	conserved hypothetical protein
BCAM1503			2.4842	putative methyl-accepting chemotaxis protein
BCAM1504			2.65261	putative sigma-54 interacting transcriptional regulator
BCAM1511		-3.12157		conserved hypothetical protein
BCAM1518	-1.787		-2.07498	conserved hypothetical protein
BCAM1536		2.05715		TetR family regulatory protein
BCAM1537		-2.99481	-2.04059	putative dehydrogenase, zinc-binding subunit
BCAM1538			-2.17844	putative dehydrogenase, monooxygenase subunit
BCAM1539		-3.15418	-2.41487	putative dehydrogenase, iron-sulfur cluster subunit
BCAM1540			-3.81534	putative dehydrogenase, molybdopterin binding subunit
BCAM1541			-2.97089	putative dehydrogenase, cytochrome C subunit
BCAM1542			-2.50006	putative aldehyde dehydrogenase
BCAM1543B			1.90295	conserved hypothetical protein
BCAM1543C			1.80797	putative transposase (fragment)
BCAM1550			-2.13248	putative peptidoglycan-associated lipoprotein
BCAM1551			-3.88538	putative dehydrogenase, cytochrome C subunit
BCAM1552	-1.71027		-4.55694	putative dehydrogenase, iron-sulfur binding subunit
BCAM1553	-1.68953			putative dehydrogenase, molybdenum-binding subunit
BCAM1569			2.14345	putative BNR/Asp-box protein
BCAM1570			3.71692	alcohol dehydrogenase
BCAM1571			3.15849	TonB-dependent receptor
BCAM1573			-2.80214	alpha,alpha-trehalose-phosphate synthase
BCAM1576		-4.06824	-5.01424	phosphoesterase family protein
BCAM1581			-2.64829	phosphoenolpyruvate carboxykinase (GTP)
BCAM1588			11.4805	putative lyase
BCAM1591A			2.01849	putative exported protein
BCAM1594			2.63971	conserved hypothetical protein
BCAM1595			1.8865	putative esterase
BCAM1600			-4.54727	putative exported protein
BCAM1602			-3.10618	conserved hypothetical protein
BCAM1618			-3.86336	translation initiation factor IF-1
BCAM1619	-1.76887		-2.27773	putative DNA-binding cold-shock protein
BCAM1638	1.75274		1.73123	putative plasmid stability protein
BCAM1661			2.28003	RNA polymerase sigma factor
BCAM1665			1.83568	LysE family transporter
BCAM1666			4.18896	LysR family regulatory protein
BCAM1668			2.1061	conserved hypothetical protein
BCAM1671a	1.84118			GntR family regulatory protein
BCAM1672			-5.20077	mannonate dehydratase
BCAM1680			-2.71545	putative exported protein
BCAM1692			-2.22078	putative fumarylpyruvate hydrolase
BCAM1697		2.84944	1.89546	putative membrane-associated amino terminal protease
BCAM1700			2.00803	putative acetyltransferase
BCAM1701			2.22708	conserved hypothetical protein
BCAM1702			7.73279	Major Facilitator Superfamily protein
BCAM1704			-3.38965	2,3-butanediol dehydrogenase
BCAM1706			1.50563	putative membrane protein
BCAM1708			-2.51527	putative aldo/keto reductase
BCAM1709	1.76105	2.66186		MarC family protein
BCAM1710	4.67636	8.52205		putative enoyl-CoA hydratase/isomerase
BCAM1711	5.42744	12.5453		phenylacetate-coenzyme A ligase paaK
BCAM1712	6.41122	6.08		3-hydroxybutyryl-CoA dehydrogenase
BCAM1723	3.31932			putative membrane protein
BCAM1724			-2.21237	MarR family regulatory protein
BCAM1727			-2.44234	conserved hypothetical protein
BCAM1732		-3.51311	-4.55957	putative porin
BCAM1733			-4.02762	putative membrane protein
BCAM1734		-4.50919	-3.57904	putative cytochrome C
BCAM1735		-4.33458	-3.94194	putative oxidoreductase
BCAM1736			-3.19943	conserved hypothetical protein
BCAM1739		1.88369		putative membrane protein
BCAM1741			2.01174	Major Facilitator Superfamily protein
BCAM1742	2.69287			putative exported protein
BCAM1745		5.44801		putative magnesium-transporting ATPase
BCAM1746			-4.34447	putative DNA-binding protein
BCAM1748			-2.55821	D-alanyl-D-alanine carboxypeptidase (penicillin-binding protein precursor)
BCAM1750	-1.5276			MarR family regulatory protein
BCAM1760			-7.30028	putative multidrug resistance transporter protein
BCAM1762			-2.22779	putative solute-binding protein
BCAM1766			3.42838	putative regulatory protein, toxin
BCAM1767			3.22365	putative regulatory protein, antitoxin
BCAM1769		-3.37296		putative D-alanyl-D-alanine dipeptidase
BCAM1770			-2.96701	putative ABC transporter, substrate-binding protein
BCAM1775	2.33719	1.99626	2.49585	putative transglycosylase associated protein
BCAM1777A	-1.71735		-2.04907	putative exported protein
BCAM1780			1.99613	peptidoglycan-binding lysm:peptidase m23b precursor
BCAM1790			2.29385	putative gluconate dehydrogenase
BCAM1810	-1.72363			putative cold shock protein
BCAM1811	-2.08669			conserved hypothetical protein
BCAM1812	-2.48449			putative arginase
BCAM1824			1.86409	conserved hypothetical protein
BCAM1829	2.77951		-2.06675	putative universal stress protein
BCAM1830			-4.27841	putative exported protein
BCAM1831			-2.846	putative cyclase
BCAM1839			-2.6826	putative endoribonuclease
BCAM1871			-2.60996	conserved hypothetical protein
BCAM1928			1.70452	putative transcription elongation factor
BCAM1941			3.54324	putative glutathione S-transferase
BCAM1943			1.71427	MarR family regulatory protein
BCAM1960			1.80793	calcineurin-like phosphoesterase
BCAM1961			1.81831	copper binding protein
BCAM1966		5.20868	1.66793	ArsR family regulatory protein
BCAM1995			2.09439	putative endoribonuclease
BCAM2003	1.8503			AraC family regulatory protein
BCAM2006			-2.4159	putative aspartate carbomyltransferase
BCAM2006a			1.75111	putative plasmid stability protein (pseudogene)
BCAM2006b			2.07212	putative plasmid stability protein (pseudogene)
BCAM2007			3.14158	TonB-dependent siderophore receptor
BCAM2010		2.84087		conserved hypothetical protein
BCAM2023			-2.56493	conserved hypothetical protein
BCAM2039		2.90856	2.89758	putative transcriptional regulator
BCAM2053		-3.41492	-38.0831	putative type III secretion system protein
BCAM2059		-3.26054		LuxR superfamily regulatory protein
BCAM2064		-5.59477	-4.14522	putative periplasmic trehalase precursor
BCAM2067			-3.10776	putative undecaprenyl pyrophosphate synthetase
BCAM2068		-4.81076	-8.67511	conserved hypothetical protein
BCAM2069		-3.21286	-2.71603	conserved hypothetical protein
BCAM2070			-2.1731	conserved hypothetical protein
BCAM2071			-2.24922	putative acetyltransferase
BCAM2073		-2.85513	1.66302	putative exported protein
BCAM2076			-9.01058	putative diaminopimelate decarboxylase
BCAM2080			-3.07999	putative bifunctional NMN adenylyltransferase/NUDIX hydrolase
BCAM2081			-5.28401	conserved hypothetical protein
BCAM2082			-4.96803	putative S-adenosylmethionine decarboxylase proenzyme
BCAM2094		3.43826	-4.31501	putative gamma-glutamylputrescine synthetase
BCAM2095			-3.80929	putative DNA-binding protein
BCAM2096	2.59848			putative gamma-glutamylputrescine oxidoreductase
BCAM2099			-2.11335	putative Pfp1 family protein
BCAM2105			-2.27048	MerR family regulatory protein
BCAM2106		-4.11393	-5.98883	non-heme chloroperoxidase
BCAM2113			-2.34894	Major Facilitator Superfamily protein
BCAM2114			-2.31635	putative hydroxylase
BCAM2117			-3.86122	LysR family regulatory protein
BCAM2118			-3.69259	LysR family regulatory protein
BCAM2120			-2.57469	metallo-beta-lactamase superfamily protein
BCAM2122			-2.90076	acetaldehyde dehydrogenase
BCAM2126			-2.10924	putative outer membrane porin
BCAM2127			-3.3086	putative dienelactone hydrolase family protein
BCAM2129			-3.21165	2-amino-3-carboxymuconate 6-semialdehyde decarboxylase
BCAM2130			-3.49802	3-hydroxyanthranilate 3,4-dioxygenase
BCAM2138			-3.74381	conserved hypothetical protein
BCAM2141	2.3831			ABC transporter ATP-binding membrane protein, type 1 secretion
BCAM2143		-2.98116	-2.15746	cable pilus associated adhesin protein
BCAM2145		5.05315		putative GABA permease
BCAM2146		5.62316		NnrU family protein
BCAM2147			-2.69929	conserved hypothetical protein
BCAM2148			-2.86562	putative L-lactate dehydrogenase
BCAM2149			-1.88482	metallo peptidase, subfamily M20A
BCAM2158		2.13702		putative DNA-binding protein
BCAM2159		4.63519	2.70222	putative exported protein
BCAM2180		-3.21762		putative peroxiredoxin OsmC family protein
BCAM2181	1.76888		-2.94144	putative exported protein
BCAM2182			-2.15508	putative membrane protein
BCAM2191			-3.39199	enoyl-CoA hydratase/isomerase family
BCAM2192		-4.21495	-3.84774	enoyl-CoA hydratase/isomerase family protein
BCAM2193		-5.37332	-4.43839	putative 3-hydroxyisobutyrate dehydrogenase
BCAM2194			-3.63997	methylmalonate-semialdehyde dehydrogenase
BCAM2195			-2.49149	putative AMP-binding enzyme
BCAM2206			-3.29161	conserved hypothetical protein
BCAM2207			-3.44069	conserved hypothetical protein
BCAM2209			1.52529	conserved hypothetical protein
BCAM2215		4.92845		putative copper resistance protein C precursor
BCAM2216		2.46942		putative exported protein
BCAM2224			3.48987	putative pyochelin receptor protein FptA
BCAM2231			3.48219	transcriptional regulator PchR
BCAM2247		-3.15567	-6.38971	putative amino acid ABC transporter ATP-binding protein
BCAM2248		-4.14793	-8.35093	putative amino acid ABC transporter ATP-binding protein
BCAM2249			-5.38378	putative amino acid transport system permease component of ABC transporter protein
BCAM2250		-3.04713	-5.6445	putative amino acid transport system permease component of ABC transporter protein
BCAM2251			-4.82727	putative amino acid solute binding component of ABC transporter
BCAM2251A			-2.11998	conserved hypothetical protein
BCAM2252			-2.55794	putative RHS family protein (fragment, pseudogene)
BCAM2253A			-2.06167	conserved hypothetical protein
BCAM2275			1.6571	putative DNA-binding protein
BCAM2276	1.77704			putative FAD dependent oxidoreductase
BCAM2280			-2.13712	putative solute-binding component of ABC transporter
BCAM2288			-2.33816	putative short-chain dehydrogenase
BCAM2289			-2.06137	conserved hypothetical protein
BCAM2307			-10.5904	zinc metalloprotease ZmpB
BCAM2316			-4.64144	putative amino acid permease
BCAM2317			-8.41808	putative exported protein
BCAM2318			-5.05202	putative ferredoxin oxidoreductase protein
BCAM2319		-4.1741	-7.43195	iron-sulphur Rieske protein
BCAM2324			-6.9624	conserved hypothetical protein
BCAM2325			-7.42739	putative dipeptidase
BCAM2326			-4.23609	putative serine hydroxymethyltransferase
BCAM2334	3.66199			efflux system transport protein
BCAM2335	3.90425			outer membrane efflux protein
BCAM2336	3.89819			putative sugar transferase
BCAM2337	3.95285			putative multidrug resistance transporter protein
BCAM2338	5.67761			putative glycosyltransferase
BCAM2339	4.55993			putative methyltransferase
BCAM2350			-2.25457	ABC transporter ATP-binding protein
BCAM2353	1.92734			conserved hypothetical protein
BCAM2356			2.09196	conserved hypothetical protein
BCAM2357	2.13927		2.17745	putative alpha/beta hydrolase
BCAM2365			-3.74222	putative signal-transduction and transcriptional regulator Fis and NtrC family protein
BCAM2380			1.63119	putative D-isomer specific 2-hydroxyacid dehydrogenase
BCAM2383		-3.22502		ABC transporter ATP-binding protein
BCAM2385		-3.17262	-6.26681	rifampin ADP-ribosyl transferase
BCAM2386			-3.51483	putative SLT transglycosylase
BCAM2389			-4.38611	putative sarcosine oxidase alpha subunit
BCAM2390	-1.86248	-4.92545	-5.20837	putative sarcosine oxidase delta subunit
BCAM2391			-3.9167	putative sarcosine oxidase beta subunit
BCAM2399			-3.35007	putative hydroxypyruvate isomerase
BCAM2400			-5.60879	NAD dependent epimerase/dehydratase family protein
BCAM2400a			-4.19592	putative exported protein
BCAM2400b			-3.97735	putative exported protein
BCAM2402			-2.15453	conserved hypothetical protein
BCAM2405			4.00648	putative membrane protein
BCAM2406			2.85646	putative membrane protein
BCAM2412			-7.80323	putative membrane protein
BCAM2413			-10.5926	putative GNAT family N-acetyltransferase
BCAM2414			-2.4138	putative membrane protein
BCAM2415		-3.98347		putative NADPH-dependent FMN reductase
BCAM2417			-2.29921	conserved hypothetical protein
BCAM2418			-9.98588	putative haemagglutinin-related autotransporter protein
BCAM2420			-3.97838	conserved hypothetical protein
BCAM2421			-3.80058	conserved hypothetical protein
BCAM2422			-3.85178	putative exported protein
BCAM2423			-4.61531	conserved hypothetical protein
BCAM2424			-3.51895	conserved hypothetical protein
BCAM2427			-3.66094	conserved hypothetical protein
BCAM2428			-4.24566	conserved hypothetical protein
BCAM2430	2.55833			putative biotin carboxylase
BCAM2431	2.53126			putative enoyl coenzyme A hydratase-like protein
BCAM2432	3.10027			putative biotin-dependent carboxyl transferase
BCAM2433	4.9614		1.5984	putative acyl-CoA dehydrogenase
BCAM2434	2.76075		2.43569	TetR family regulatory protein
BCAM2435			1.62842	MarR family regulatory protein
BCAM2444			-2.05912	putative exported protein
BCAM2445	1.7785		2.41525	conserved hypothetical protein
BCAM2446			2.04593	putative gram-negative porin
BCAM2462		2.04489		putative gram-negative porin
BCAM2463		2.07697	1.71164	putative membrane protein
BCAM2467			-2.26548	putative transposase
BCAM2469		9.44239		putative amino-acid permease
BCAM2474	2.11189			conserved hypothetical protein
BCAM2477		-3.91368		serine peptidase, family S10
BCAM2478			2.05239	serine-carboxyl peptidase
BCAM2482		2.79397	1.75196	agmatinase
BCAM2483			3.92216	Major Facilitator Superfamily protein
BCAM2490			5.48376	conserved hypothetical protein
BCAM2491			1.93913	Major Facilitator Superfamily protein
BCAM2504			1.63126	conserved hypothetical protein
BCAM2515			2.41227	putative glucarate transporter
BCAM2517			-2.71997	putative membrane protein
BCAM2530			3.99604	putative monooxygenase
BCAM2536	1.73587	-12.9896	-8.59599	putative alpha-beta hydrolase
BCAM2537		-11.3952	-6.98603	putative membrane protein
BCAM2539			-4.36992	AraC family regulatory protein
BCAM2548			-2.31937	TetR family regulatory protein
BCAM2554			-2.06418	LysR family regulatory protein
BCAM2558	1.90084		2.02061	putative selenide, water dikinase
BCAM2561			-16.1381	putative 4-aminobutyrate aminotransferase
BCAM2562			-10.2901	putative succinate-semialdehyde dehydrogenase (NADP+)
BCAM2568	1.82191		1.63985	putative beta-ketoadipyl CoA thiolase
BCAM2569			5.83902	IclR family regulatory protein
BCAM2589			5.04942	IclR family regulatory protein
BCAM2590			-2.32721	Major Facilitator Superfamily protein
BCAM2591			4.27401	putative cytochrome P450 iron-sulfur protein
BCAM2600			-2.16679	putative glucose-6-phosphate 1-dehydrogenase
BCAM2611		1.60734	2.34211	TetR family regulatory protein
BCAM2623			1.57181	conserved hypothetical protein
BCAM2626			4.11514	putative heme receptor protein
BCAM2639	2.39041			putative membrane protein
BCAM2642	2.18576		1.57585	conserved hypothetical protein
BCAM2671	1.66182			putative low-specificity L-threonine aldolase
BCAM2673			4.07493	putative lipoprotein
BCAM2674			26.0445	putative cytochrome oxidase subunit I
BCAM2675		2.22549	5.91874	putative cytochrome oxidase subunit II
BCAM2676			2.54978	putative membrane protein
BCAM2677			2.05168	putative membrane protein
BCAM2682			2.25268	putative HicB family protein
BCAM2683			4.34409	putative cation-transporting ATPase membrane protein
BCAM2684			3.09639	putative acetyltransferase
BCAM2685			2.80082	conserved hypothetical protein
BCAM2686			1.50201	putative membrane protein
BCAM2687			4.51993	MgtC family membrane protein
BCAM2699			-4.76768	putative hydrolase
BCAM2700			-8.97794	putative membrane protein
BCAM2701			-7.54622	aconitate hydratase 1
BCAM2702			-5.01693	2-methylcitrate synthase
BCAM2703			-2.09962	probable methylisocitrate lyase
BCAM2711			-2.72406	H-NS histone family protein
BCAM2712			-2.32752	conserved hypothetical protein
BCAM2717	2.1158		5.26542	putative exported protein
BCAM2718			4.5011	putative lipoprotein
BCAM2729			-2.49511	MerR family regulatory protein
BCAM2730			-4.55939	putative tripeptide permease
BCAM2739			-1.91546	MoaA/NifB/PqqE family protein
BCAM2739A			-2.85263	hypothetical protein
BCAM2740			-3.65117	conserved hypothetical protein
BCAM2745			-10.3113	conserved hypothetical protein
BCAM2746			-4.85458	carbon starvation protein A
BCAM2747	2.09762			putative epimerase
BCAM2749			-3.1193	carboxymuconolactone decarboxylase family protein
BCAM2755			-2.02383	putative exported protein
BCAM2759	-2.02861		-3.13318	putative minor pilin and initiator
BCAM2760			-6.5108	putative outer membrane usher
BCAM2761			-4.32166	giant cable pilus
BCAM2762	-2.83642		-4.93111	giant cable pilus chaperone protein
BCAM2772			-3.64765	putative class II aldolase
BCAM2781			2.59251	putative exported protein
BCAM2811			-2.19056	conserved hypothetical protein
BCAM2817	8.61625			glycolate oxidase subunit
BCAM2829			-2.0914	putative VacJ family lipoprotein
BCAM2830	1.73761			conserved hypothetical protein
BCAM2831			-3.269	squalene--hopene cyclase
BCAM2834	1.83443			conserved hypothetical protein
BCAM2835		-2.97654	-2.37452	putative esterase
BCAMr0437		3.08206		misc_RNA, ybP-ykoY element
BCAMr1023	1.83706		2.66594	tRNA-Sec
BCAMr2491c	2.50816	3.07198	4.29253	tRNA-Ala
BCAMr2491d	-1.83335		2.44427	tRNA-Ile
BCAS0002			2.29429	putative chromosome partitioning protein
BCAS0003			3.40009	ParA protein
BCAS0007			2.00887	TetR family regulatory protein
BCAS0009			-1.92624	conserved hypothetical protein
BCAS0010			-1.9332	putative activator of osmoprotectant transporter
BCAS0056			2.05831	LysR family regulatory protein
BCAS0070			-2.41752	two-component regulatory system, response regulator protein
BCAS0081			1.84836	ABC transporter ATP-binding membrane protein
BCAS0082		1.82845	5.38231	serine peptidase, family S33
BCAS0090			-2.55556	flavoprotein
BCAS0093	2.71271		1.6311	putative Fic family protein
BCAS0099			4.82222	LacI family regulatory protein
BCAS0104			-3.75232	A-type flagellar hook-associated protein 2 (HAP2)
BCAS0105			-2.54044	putative exported protein
BCAS0117	2.90464	2.58004		putative reverse transcriptase
BCAS0118			-3.57985	putative H-NS family DNA-binding protein
BCAS0124			-3.31378	putative putrescine-binding periplasmic protein precursor
BCAS0128			-3.4742	ABC transporter ATP-binding protein
BCAS0129			-4.5434	putative binding-protein-dependent transport system component
BCAS0147			-4.01813	putative exported protein
BCAS0161			3.98711	LysR family regulatory protein
BCAS0172			-3.34804	putative dehydrogenase
BCAS0173	-1.54169		-2.87843	putative tautomerase
BCAS0187			2.70596	putative amino acid efflux protein-LysE family
BCAS0188	1.95624		2.47181	LysR family regulatory protein
BCAS0188A			2.19716	hypothetical protein
BCAS0189			-2.614	conserved hypothetical protein
BCAS0191			-3.20165	putative endoribonuclease
BCAS0192			-3.06694	AraC family regulatory protein
BCAS0193			-2.34797	putative dehydrogenase
BCAS0198			-3.71629	putative transporter protein
BCAS0199			-8.27369	putative transporter protein-Dct family
BCAS0201	2.09384	-4.87042	-7.37047	putative FAD dependent oxidoreductase
BCAS0202	2.05814	-4.53988	-6.34495	putative membrane protein
BCAS0203		-3.89066	-8.57667	ABC transporter protein
BCAS0204		-4.19609	-7.51733	ABC transporter ATP-binding protein
BCAS0205		-4.40525	-7.02183	TauD/TfdA taurine catabolism dioxygenase family protein
BCAS0206		-6.30161	-8.07872	putative methyltransferase family protein
BCAS0207		-3.4963	-5.98926	conserved hypothetical protein
BCAS0208		-4.79036	-6.54761	putative acyl-CoA dehydrogenase
BCAS0209		-5.41792	-6.51537	conserved hypothetical protein
BCAS0210		-5.70243	-7.59465	putative AMP-binding enzyme
BCAS0211		-5.17146	-7.14456	putative pyridoxal-dependent decarboxylase
BCAS0212		-4.54741	-7.43655	conserved hypothetical protein
BCAS0213		-3.89201	-7.17965	conserved hypothetical protein
BCAS0214		-5.5631	-8.32424	conserved hypothetical protein
BCAS0215		-5.51293	-6.3363	putative exported protein
BCAS0216		-4.30781	-7.42789	putative acyl carrier protein
BCAS0217		-3.61016	-5.52786	conserved hypothetical protein
BCAS0218			-4.46611	hypothetical protein
BCAS0219			-4.29987	putative exported protein
BCAS0220			-2.9632	putative permease
BCAS0221	1.8369		-2.02783	ABC transporter ATP-binding protein
BCAS0223			-2.22022	putative fatty acid desaturase
BCAS0224			-2.77668	conserved hypothetical protein
BCAS0226	1.87808			putative hydrolase
BCAS0228			4.13203	conserved hypothetical protein
BCAS0229			2.16506	putative periplasmic sugar-binding protein
BCAS0235		1.77478	2.03432	two-component regulatory system, response regulator protein
BCAS0242			-3.03945	conserved hypothetical protein
BCAS0243			-4.79898	conserved hypothetical protein
BCAS0244			-4.3963	hypothetical protein
BCAS0245			-3.66966	30S ribosomal protein S21 3
BCAS0245A			-2.65266	hypothetical protein
BCAS0246			-2.20899	conserved hypothetical protein
BCAS0256			-2.97495	putative porin protein
BCAS0257			1.98812	putative acetyltransferase
BCAS0260			-2.5163	hypothetical protein
BCAS0262			-2.59594	putative acetyltransferase
BCAS0266			-2.54981	two-component regulatory system, sensor kinase protein
BCAS0267a			-2.49448	putative calcineurin-like phosphoesterase family protein
BCAS0276			-2.32741	conserved hypothetical protein
BCAS0282			-4.54866	hypothetical protein
BCAS0290		-8.08614	-3.43546	conserved hypothetical protein
BCAS0291		-7.74738	-4.02969	periplasmic solute-binding protein
BCAS0292		-8.3578	-4.70144	conserved hypothetical protein
BCAS0293		-8.61955	-6.87383	nematocidal protein AidA
BCAS0294		-3.28499		putative GtrA-like family protein
BCAS0321a	2.34931			putative exported protein
BCAS0375			-2.11699	putative aspartate aminotransferase
BCAS0377			1.95175	putative membrane protein
BCAS0380			1.53578	TetR family regulatory protein
BCAS0388			-3.32121	putative periplasmic solute-binding protein
BCAS0406			-3.09718	putative exported protein
BCAS0407			-2.04421	hypothetical protein
BCAS0409		-5.38569	-8.97773	zinc metalloprotease ZmpA
BCAS0410		-3.77085	-4.62919	conserved hypothetical protein
BCAS0411			-3.10915	hypothetical protein
BCAS0412			-3.65057	putative membrane protein
BCAS0434			1.91135	HipA-like protein, toxin
BCAS0452			2.52412	putative membrane protein
BCAS0453			2.29958	putative membrane protein
BCAS0455			1.52349	putative CopG family protein
BCAS0456			3.36383	conserved hypothetical protein
BCAS0457			4.39647	alkylphosphonate uptake protein
BCAS0504			-1.87312	putative phage transmembrane acetyltransferase
BCAS0505a			-3.2059	hypothetical phage protein
BCAS0506			-3.58229	putative phage tail protein gpI
BCAS0516			-2.30038	hypothetical phage protein
BCAS0517			-2.33991	putative phage tail tube protein
BCAS0521		-5.07683		hypothetical phage protein
BCAS0531	-2.25848			putative phage membrane protein
BCAS0534			-2.90889	holin
BCAS0535			-4.96596	hypothetical phage protein
BCAS0536		-3.93324	-4.19514	putative phage membrane protein
BCAS0537	-1.71628	-5.19975	-6.3235	hypothetical phage protein
BCAS0538		-3.65746	-3.60333	putative phage membrane protein
BCAS0539	-1.64222	-4.02643	-3.92238	cro/cI repressor transcription regulator
BCAS0540			-2.40924	hypothetical phage protein
BCAS0547			-2.34641	putative DNA-binding phage protein
BCAS0549			-3.09355	hypothetical phage protein
BCAS0551			-4.59668	HU DNA-binding protein
BCAS0552			-4.19909	single-stranded DNA binding protein
BCAS0553			-3.31557	Mu gp16 gemA
BCAS0554			-3.04529	Mu protein C/ Mor gp17 transcription regulator
BCAS0569			4.68458	conserved hypothetical protein
BCAS0581			1.59188	putative transcriptional regulatory protein, antitoxin
BCAS0597			-2.09921	DeoR family regulatory protein
BCAS0607	1.75867			3-hydroxybutyryl-CoA dehydrogenase
BCAS0608		-3.2354	-3.47949	beta-ketothiolase
BCAS0609			-3.152	putative electron transfer flavoprotein-ubiquinone oxidoreductase
BCAS0610			-2.11775	putative acyl-CoA dehydrogenase
BCAS0613			1.63332	AraC family regulatory protein
BCAS0627		5.16622		putative lipoprotein
BCAS0628			2.60244	TetR family regulatory protein
BCAS0636	2.30923			conserved hypothetical protein
BCAS0637	1.9866			60 kDa chaperonin 3
BCAS0638			1.95898	10 kDa chaperonin 3
BCAS0640			1.79103	conserved hypothetical protein
BCAS0649			-3.38789	hypothetical protein
BCAS0651			-2.11678
BCAS0658			1.56117	putative transposition-related protein
BCAS0660			1.91409	putative transposase
BCAS0660A			3.67767	putative H-NS family DNA-binding protein
BCAS0661C			-2.22136	hypothetical protein
BCAS0662			-3.08325	conserved hypothetical protein
BCAS0663			-3.38264	RHS-family protein
BCAS0664			-2.47811	conserved hypothetical protein
BCAS0666			-2.22905	putative ankyrin-repeat exported protein
[truncated: 60 more rows]
