# Supplementary material for: The Small RNA ncS35 Regulates Growth in Burkholderia cenocepacia J2315
Source: mSphere. 2018 Jan 10;3(1):e00579-17. doi: 10.1128/mSphere.00579-17 (PMC5760752; doi:10.1128/mSphere.00579-17)
Supplement: DATA SET S3 [file sph001182448sd3.xlsx]

## Sheet: Dataset S3
Small RNA ncS35 regulates growth in Burkholderia cenocepacia J2315 (Kiekens et al.)
Supplementary file 2
Dataset S3. Predicted interactions for processed ncS35.
	Target list for processed ncS35
	in grey: genes for which interaction as predicted are not possible because it is located outside of the 5'UTR
	in bold: genes upregulated in the mutant (RNA-Seq data)
	highlighted in green: genes involved in antibiotic resistance and respiration
	highlighted in red: "best hits" according to Copra-RNA energy values and statistics
	in italic: genes also on the full length copra list
	Start codon: positions 1-3 (for strains other than J2315: positions are default values from CopraRNA, start codon positions 201-203)
					interaction position in mRNA relative to start codon		interaction position in sRNA			Gene
		Gene	Energy							B. cenocepacia	B. cenocepacia	B. cenocepacia	B. lata	B. ambifaria	B. multivorans	B. vietnamiensis
fdr	p-value	B. cenocepacia J2315			start	end	start	end	Gene ID	AU 1054	HI2424	MC0-3	sp. 383	AMMD	ATCC 17616	G4	Annotation	TSS position
0.957527	0.0132147	bcal0053	-13.2271	0.0248401	-168	-155	5	17	6930710	bcen_2933(N/A|-12.82350|0.0352061|33|46|5|17|GeneID:4093604)	bcen2424_0122(N/A|-12.82350|0.03486973|33|46|5|17|GeneID:4450019)	bcenmc03_0136(N/A|-12.19250|0.04639243|33|46|5|17|GeneID:6121819)	bcep18194_a3302(N/A|-13.46250|0.0220402|33|46|1|13|GeneID:3748468)	bamb_0112(N/A|-7.72316|0.2529073|33|41|9|17|GeneID:4308586)	bmul_0121(N/A|-9.54870|0.1089490|34|46|5|16|GeneID:5765735)	bcep1808_0129(N/A|-8.12116|0.2439636|22|41|9|36|GeneID:4951805)	PadR family regulatory protein	-28
0.957527	0.0204952	bcal0115	-10.0797	0.111545	-59	-51	106	114	6933583	bcen_2865(rpsU|-10.07970|0.1240641|142|150|106|114|GeneID:4090980)	bcen2424_0242(rpsU|-10.07970|0.1235848|142|150|106|114|GeneID:4450344)	bcenmc03_0224(rpsU|-10.54320|0.0996455|142|150|106|114|GeneID:6121907)	bcep18194_a3344(rpsU|-10.36250|0.1002294|142|150|102|110|GeneID:3748511)	bamb_0157(rpsU|-17.89760|0.002590000|142|155|101|114|GeneID:4310899)	bmul_0152(rpsU|-6.21431|0.4061704|142|150|106|114|GeneID:5765641)	bcep1808_0202(rpsU|-9.17571|0.1580417|142|150|105|113|GeneID:4951879)	30S ribosomal protein S21	-228
0.957527	0.00442971	bcal0158	-11.6826	0.0529915	-12	-5	106	113	6930785	bcen_2821(N/A|-14.93670|0.01237259|258|267|104|113|GeneID:4091708)	bcen2424_0285(N/A|-15.56120|0.008839212|189|198|104|113|GeneID:4447979)	bcenmc03_0267(N/A|-15.55910|0.008582743|189|198|104|113|GeneID:6121950)	bcep18194_a3388(N/A|-10.37590|0.09961336|50|66|97|112|GeneID:3748555)	bamb_0199(N/A|-11.09960|0.06475391|189|196|106|113|GeneID:4309162)	bmul_0194(N/A|-9.36712|0.1176702|189|196|106|113|GeneID:5765827)	bcep1808_0245(N/A|-10.79310|0.07724755|189|196|105|112|GeneID:4951922)	metallo-beta-lactamase superfamily protein	-22
0.957527	0.0109501	bcal0193	-9.37956	0.15184	-123	-117	11	17	6930818	bcen_2801(N/A|-13.70520|0.02291881|198|216|11|30|GeneID:4091687)	bcen2424_0305(N/A|-13.70520|0.02265279|198|216|11|30|GeneID:4450229)	bcenmc03_0286(N/A|-13.06580|0.03040073|62|84|11|34|GeneID:6121969)	bcep18194_a3404(N/A|-8.41224|0.2342187|194|216|7|30|GeneID:3748572)	bamb_0224(N/A|-14.79130|0.01199493|111|133|11|34|GeneID:4309972)	bmul_0208(N/A|-8.75372|0.1521837|86|93|106|113|GeneID:5765740)	bcep1808_0288(N/A|-9.08366|0.1643407|69|93|27|50|GeneID:4951966)	putative exported protein	-124
0.957527	0.0206543	bcal0230	-10.4833	0.0929128	-119	-112	106	113	6934111	bcen_2763(N/A|-10.48330|0.1039610|82|89|106|113|GeneID:4092462)	bcen2424_0344(N/A|-10.48330|0.1034796|82|89|106|113|GeneID:4449743)	bcenmc03_0323(N/A|-10.48330|0.1023538|82|89|106|113|GeneID:6122006)	bcep18194_a3443(N/A|-10.48150|0.09487655|82|89|102|109|GeneID:3748620)	bamb_0263(N/A|-10.44400|0.08578575|82|89|106|113|GeneID:4309488)	bmul_0245(N/A|-8.38527|0.1771453|159|174|100|116|GeneID:5765077)	bcep1808_0326(N/A|-10.10040|0.1056119|82|89|105|112|GeneID:4952013)	30S ribosomal protein S7	-161
0.957527	0.0134389	bcal0267	-9.30122	0.157054	-32	-26	59	65	6930840	bcen_2726(N/A|-10.68660|0.09498402|233|250|11|30|GeneID:4091478)	bcen2424_0381(N/A|-10.74260|0.09216137|233|250|11|30|GeneID:4449796)	bcenmc03_0360(N/A|-11.79800|0.05593824|237|261|3|25|GeneID:6122043)	bcep18194_a3480(N/A|-11.45150|0.06001056|244|255|1|13|GeneID:3748657)	bamb_0300(N/A|-9.31170|0.137118|233|250|11|30|GeneID:4311304)	bmul_0282(N/A|-12.38830|0.03171345|237|255|5|25|GeneID:5765175)	bcep1808_0363(N/A|-8.04757|0.2511595|214|224|56|66|GeneID:4952050)	putative cytochrome c biogenesis protein	-173
0.957527	0.0160238	bcal0376a	-10.5101	0.0917811	-150	-141	104	113	6930917	bcen_2591(N/A|-11.07350|0.07981143|51|60|104|113|GeneID:4093111)	bcen2424_0513(N/A|-11.07350|0.07934863|51|60|104|113|GeneID:4450363)	bcenmc03_0485(N/A|-10.63120|0.09578344|51|60|104|113|GeneID:6122166)	bcep18194_a3600(N/A|-4.56269|0.7765923|278|284|105|111|GeneID:3748778)	bamb_0417(N/A|-11.86990|0.04616865|51|59|105|113|GeneID:4311410)	bmul_2885(N/A|-11.67970|0.04330191|53|62|104|113|GeneID:5767807)	bcep1808_0494(N/A|-11.75070|0.04951012|46|55|103|112|GeneID:4952182)	putative membrane protein	-103
0.957527	0.00279247	bcal0896	-16.1552	0.0053961	-155	-140	101	115	6931303	bcen_2097(pdxA|-17.36050|0.003480605|47|62|101|115|GeneID:4091107)	bcen2424_2709(pdxA|-17.36050|0.003406212|47|62|101|115|GeneID:4451026)	bcenmc03_2736(pdxA|-17.17910|0.003612734|47|62|101|115|GeneID:6124399)	bcep18194_a6036(pdxA|-11.35790|0.06277157|46|61|97|111|GeneID:3751268)	bamb_2761(pdxA|-8.63037|0.1796301|64|79|11|27|GeneID:4310335)	bmul_0590(pdxA|-6.91353|0.3157979|53|63|105|114|GeneID:5766138)	bcep1808_2810(pdxA|-15.45970|0.00796818|46|61|100|114|GeneID:4954555)	4-hydroxythreonine-4-phosphate dehydrogenase	located in operon
0.957527	0.00403908	bcal0953	-9.85393	0.123363	-11	-1	73	83	6931349	bcen_2041(recA|-11.35010|0.07035719|217|227|73|83|GeneID:4091280)	bcen2424_2652(recA|-11.35010|0.06990944|217|227|73|83|GeneID:4450593)	bcenmc03_2681(recA|-11.47450|0.06509103|217|227|73|83|GeneID:6124344)	bcep18194_a5979(recA|-12.00170|0.0459241|190|200|69|79|GeneID:3751210)	bamb_2699(recA|-11.75880|0.04850084|217|227|73|83|GeneID:4310045)	bmul_0650(recA|-12.20760|0.03433933|217|227|73|83|GeneID:5766071)	bcep1808_2763(recA|-10.54180|0.08661142|217|227|72|82|GeneID:4954507)	recombinase A	-95
0.957527	0.0189951	bcal1115	-8.2404	0.243844	-164	-156	104	112	6931456	bcen_0752(N/A|-11.07970|0.07958737|37|45|104|112|GeneID:4093575)	bcen2424_1233(N/A|-11.07970|0.07912487|37|45|104|112|GeneID:4450194)	bcenmc03_1207(N/A|-9.77338|0.1398210|37|45|104|112|GeneID:6122885)	bcep18194_a4342(N/A|-8.84183|0.1960971|37|45|100|108|GeneID:3749541)	bamb_1116(N/A|-7.02700|0.3235031|37|44|105|112|GeneID:4309691)	bmul_2075(N/A|-11.95800|0.03832262|46|56|104|114|GeneID:5764964)	bcep1808_1141(N/A|-11.94290|0.04521153|35|45|103|113|GeneID:4952851)	putative ABC transporter membrane protein	located in operon
0.957527	0.00738664	bcal1446	-8.90984	0.18545	-126	-120	59	65	6931743	bcen_0957(N/A|-9.77108|0.1416813|28|40|69|82|GeneID:4092903)	bcen2424_1439(N/A|-9.77108|0.1412145|28|40|69|82|GeneID:4448491)	bcenmc03_1417(N/A|-9.77108|0.1399597|28|40|69|82|GeneID:6123095)	bcep18194_a4583(N/A|-10.96640|0.07563259|35|48|97|111|GeneID:3749784)	bamb_1319(N/A|-10.07330|0.1002724|189|195|59|65|GeneID:4309028)	bmul_1876(N/A|-13.18120|0.02235245|189|195|59|65|GeneID:5767088)	bcep1808_1401(N/A|-11.18110|0.06461145|35|48|100|114|GeneID:4953113)	putative lipoprotein	-299
0.957527	0.00647417	bcal1457	-17.0776	0.00325883	-142	-121	4	25	6931751	bcen_0968(N/A|-17.15030|0.003896476|59|80|4|25|GeneID:4090912)	bcen2424_1450(N/A|-17.15030|0.00381562|59|80|4|25|GeneID:4448366)	bcenmc03_1428(N/A|-17.15030|0.003669837|59|80|4|25|GeneID:6123106)	bcep18194_a4595(N/A|-3.62799|0.8930946|45|79|1|37|GeneID:3749796)	bamb_1332(N/A|-12.10090|0.04165133|59|80|4|25|GeneID:4309041)	bmul_1865(N/A|-16.48440|0.005182361|59|80|4|25|GeneID:5765552)	bcep1808_1412(N/A|-5.75529|0.554938|60|79|5|24|GeneID:4953124)	LysR family regulatory protein	-19
0.957527	0.0122029	bcal1727	-12.0134	0.0451912	87	94	60	67	6933365	bcen_1195(N/A|-8.29589|0.2582695|271|281|101|114|GeneID:4092061)	bcen2424_1675(N/A|-8.29589|0.2580526|271|281|101|114|GeneID:4449189)	bcenmc03_1648(N/A|-12.73100|0.03579605|185|192|60|67|GeneID:6123324)	bcep18194_a4826(N/A|-12.10540|0.04364067|185|192|56|63|GeneID:3750034)	bamb_1575(N/A|-7.22311|0.3023153|248|254|77|83|GeneID:4310235)	bmul_1567(N/A|-8.96016|0.1396418|187|202|104|118|GeneID:5767046)	bcep1808_1611(N/A|-15.20830|0.009059057|249|263|100|114|GeneID:4953330)	precorrin-6Y C5 15-methyltransferase (decarboxylating)
0.957527	0.0124961	bcal1822	-13.4009	0.0227607	29	37	106	114	6933980	bcen_6330(N/A|-13.52350|0.02505994|229|238|105|114|GeneID:4097355)	bcen2424_1749(N/A|-13.52350|0.02477989|229|238|105|114|GeneID:4449365)	bcenmc03_1765(N/A|-13.52350|0.02425336|229|238|105|114|GeneID:6123436)	bcep18194_a5048(N/A|-9.71459|0.1343790|229|237|102|110|GeneID:3750256)	bamb_1673(N/A|-11.41010|0.05655417|229|238|105|114|GeneID:4310994)	bmul_1511(N/A|-7.04244|0.3009025|229|237|106|114|GeneID:5765595)	bcep1808_1692(N/A|-10.41000|0.09192898|229|237|105|113|GeneID:4953411)	putrescine transport system permease
0.957527	0.0134169	bcal1824	-14.9581	0.0102116	18	32	101	115	6933976	bcen_6328(N/A|-8.89542|0.2038763|244|262|5|23|GeneID:4097353)	bcen2424_1751(N/A|-8.89542|0.2035135|244|262|5|23|GeneID:4449367)	bcenmc03_1767(N/A|-14.84010|0.01246447|218|232|101|115|GeneID:6123438)	bcep18194_a5050(N/A|-13.82990|0.01823163|218|232|97|111|GeneID:3750258)	bamb_1675(N/A|-6.87266|0.3408914|246|254|105|113|GeneID:4310996)	bmul_1509(N/A|-6.46165|0.3723793|218|229|104|115|GeneID:5766854)	bcep1808_1694(N/A|-15.90550|0.006337151|218|232|100|114|GeneID:4953413)	putrescine-binding periplasmic protein
0.957527	0.0178809	bcal1908	-10.1489	0.10813	-67	-47	3	23	6932111	bcen_6243(N/A|-10.70730|0.09411038|130|154|3|25|GeneID:4097287)	bcen2424_1836(N/A|-10.70730|0.09363346|130|154|3|25|GeneID:4447917)	bcenmc03_1860(N/A|-11.03460|0.07975355|131|154|3|25|GeneID:6123524)	bcep18194_a5137(N/A|-8.13301|0.2619967|105|112|23|30|GeneID:3750346)	bamb_1774(N/A|-6.85411|0.3430232|282|289|105|112|GeneID:4311112)	bmul_1437(N/A|-14.51430|0.01239451|130|154|3|25|GeneID:5766974)	bcep1808_1763(N/A|-9.28259|0.1509916|128|152|5|34|GeneID:4953483)	lipoyl synthase	located in operon
0.957527	0.0060465	bcal2000	-13.0365	0.0273264	19	30	104	115	6932173	bcen_6152(N/A|-13.15150|0.03004683|219|230|104|115|GeneID:4096887)	bcen2424_1927(N/A|-13.15150|0.02973718|219|230|104|115|GeneID:4450444)	bcenmc03_1950(N/A|-13.08760|0.03007738|219|230|104|115|GeneID:6123614)	bcep18194_a5228(N/A|-15.11250|0.009259992|219|230|100|111|GeneID:3750439)	bamb_1915(N/A|-11.88150|0.04593129|219|229|105|115|GeneID:4310919)	bmul_1345(N/A|-6.04035|0.431073|224|230|104|110|GeneID:5765571)	bcep1808_1859(N/A|-12.39640|0.03642249|239|251|100|113|GeneID:4953581)	2-dehydropantoate 2-reductase
0.957527	0.0122531	bcal2069	-18.1079	0.00183049	-85	-70	100	115	6932233	bcen_6080(N/A|-19.01070|0.001407241|116|131|100|115|GeneID:4097294)	bcen2424_1997(N/A|-19.01070|0.001369871|116|131|100|115|GeneID:4448451)	bcenmc03_2017(N/A|-18.11450|0.002157813|116|131|100|115|GeneID:6123681)	bcep18194_a5307(N/A|-7.53085|0.3302375|41|50|23|32|GeneID:3750518)	bamb_2030(N/A|-10.30090|0.09113634|116|125|106|115|GeneID:4309072)	bmul_1279(N/A|-6.27058|0.398313|52|58|29|35|GeneID:5767025)	bcep1808_1903(N/A|-8.93980|0.1746185|116|131|99|113|GeneID:4953626)	conserved hypothetical protein	located in operon
0.957527	0.0189202	bcal2097	-10.9825	0.0737806	-6	7	21	34	6933790	bcen_6052(N/A|-11.26300|0.07321727|195|207|21|34|GeneID:4097103)	bcen2424_2025(N/A|-11.26300|0.07276445|195|207|21|34|GeneID:4448981)	bcenmc03_2045(N/A|-11.22290|0.07314209|195|207|21|34|GeneID:6123709)	bcep18194_a5335(N/A|-8.36689|0.2385662|13|26|97|110|GeneID:3750546)	bamb_2058(N/A|-11.60120|0.05199831|195|207|21|34|GeneID:4311631)	bmul_1251(N/A|-11.43830|0.04813190|195|207|21|34|GeneID:5766858)	bcep1808_1932(N/A|-6.94003|0.379752|13|26|100|113|GeneID:4953655)	putative membrane protein	located in operon
0.957527	0.013745	bcal2120	-9.81446	0.125539	-192	-175	1	19	6932263	bcen_6027(N/A|-10.63050|0.09738866|6|23|1|19|GeneID:4097078)	bcen2424_2050(N/A|-10.63050|0.09690981|6|23|1|19|GeneID:4449130)	bcenmc03_2069(N/A|-10.64340|0.09525879|6|23|1|19|GeneID:6123733)	bcep18194_a5359(N/A|-12.26250|0.04038221|29|39|2|12|GeneID:3750570)	bamb_2082(N/A|-10.30800|0.09086388|7|26|1|25|GeneID:4309378)	bmul_1227(N/A|-11.39420|0.04906963|2|24|1|23|GeneID:5766879)	bcep1808_1956(N/A|-7.71082|0.2862193|35|47|99|113|GeneID:4953679)	LysR family regulatory protein	-42
0.957527	0.0182138	bcal2194	-10.6455	0.0862519	-96	-84	3	15	6933558	bcen_5955(hscA|-11.20520|0.07517368|105|117|3|15|GeneID:4097205)	bcen2424_2122(hscA|-11.20520|0.07471765|105|117|3|15|GeneID:4449284)	bcenmc03_2139(hscA|-11.18690|0.07436596|105|117|3|15|GeneID:6123803)	bcep18194_a5428(hscA|-10.13930|0.1110040|105|115|1|11|GeneID:3750647)	bamb_2159(hscA|-12.59080|0.03340752|105|117|3|15|GeneID:4311024)	bmul_1148(hscA|-8.21324|0.1900118|105|117|3|15|GeneID:5766618)	bcep1808_2201(hscA|-8.84216|0.1819032|105|118|2|15|GeneID:4953932)	chaperone protein HscA	located in operon
0.957527	0.011199	bcal2302	-11.8353	0.049247	-179	-165	101	113	6932407	bcen_5867(N/A|-11.63890|0.06159303|54|68|101|113|GeneID:4096928)	bcen2424_2210(N/A|-11.63890|0.061164|54|68|101|113|GeneID:4448730)	bcenmc03_2234(N/A|-14.36380|0.01590056|21|35|101|113|GeneID:6123898)	bcep18194_a5538(N/A|-10.66640|0.08706911|53|67|97|109|GeneID:3750760)	bamb_2248(N/A|-8.75798|0.1709045|113|121|106|114|GeneID:4311699)	bmul_1067(N/A|-9.93482|0.09239173|151|165|101|113|GeneID:5765929)	bcep1808_2295(N/A|-10.05710|0.1076663|24|38|100|112|GeneID:4954030)	excinuclease ABC subunit B	-28
0.957527	0.0173747	bcal2429	-9.73495	0.130026	69	77	106	114	6932496	bcen_1719(N/A|-9.97125|0.1300220|269|277|106|114|GeneID:4092917)	bcen2424_2331(N/A|-9.97125|0.1295460|269|277|106|114|GeneID:4450172)	bcenmc03_2354(N/A|-9.97125|0.1283244|269|277|106|114|GeneID:6124018)	bcep18194_a5673(N/A|-9.72095|0.1339993|269|277|102|110|GeneID:3750901)	bamb_2370(N/A|-13.48990|0.02212468|269|278|105|114|GeneID:4309351)	bmul_0946(N/A|-7.91540|0.2142446|269|277|106|114|GeneID:5766557)	bcep1808_2421(N/A|-10.92850|0.07259855|269|277|105|113|GeneID:4954162)	putative cytochrome C -related protein
0.957527	0.0123817	bcal2451	-10.0139	0.114881	-124	-113	73	84	6932516	bcen_1744(N/A|-8.40401|0.2476977|77|89|73|84|GeneID:4092942)	bcen2424_2356(N/A|-8.50786|0.2375876|65|77|73|84|GeneID:4450412)	bcenmc03_2377(N/A|-8.59935|0.2277933|65|77|73|84|GeneID:6124041)	bcep18194_a5695(N/A|-6.64901|0.4500334|64|75|69|80|GeneID:3750923)	bamb_2392(N/A|-17.55520|0.003081928|57|74|101|115|GeneID:4309512)	bmul_0923(N/A|-12.69130|0.02774881|64|75|72|83|GeneID:5765817)	bcep1808_2443(N/A|-8.51201|0.2084650|64|75|72|83|GeneID:4954184)	putative membrane protein	-18
0.957527	0.0099182	bcal2680	-9.15965	0.166866	28	38	104	115	6932714	bcen_1859(N/A|-10.15900|0.1198614|228|241|101|114|GeneID:4091078)	bcen2424_2470(N/A|-10.15900|0.1193806|228|241|101|114|GeneID:4449106)	bcenmc03_2475(N/A|-9.54105|0.1544547|253|263|101|111|GeneID:6124139)	bcep18194_a5801(N/A|-14.45730|0.01312729|228|242|96|111|GeneID:3751031)	bamb_2519(N/A|-7.84605|0.2417717|192|207|21|34|GeneID:4310145)	bmul_0824(N/A|-13.37910|0.02048075|228|241|101|115|GeneID:5766686)	bcep1808_2553(N/A|-9.03988|0.1674119|228|238|103|114|GeneID:4954296)	uroporphyrin-III C-methyltransferase
0.957527	0.0113316	bcal2708	-12.8696	0.0296946	31	45	101	115	6932738	bcen_1886(N/A|-12.86960|0.03443377|231|245|101|115|GeneID:4093089)	bcen2424_2497(N/A|-12.86960|0.03410117|231|245|101|115|GeneID:4449203)	bcenmc03_2522(N/A|-12.86960|0.03346171|231|245|101|115|GeneID:6124186)	bcep18194_a5829(N/A|-13.14320|0.02594889|231|245|97|111|GeneID:3751060)	bamb_2544(N/A|-7.37880|0.2862217|231|240|106|115|GeneID:4310170)	bmul_4757(N/A|-7.58954|0.2437688|272|293|101|115|GeneID:5768092)	bcep1808_2575(N/A|-12.25890|0.03890009|231|245|100|114|GeneID:4954319)	putative amino-acid transport permease
0.957527	0.0221241	bcal2732	-10.1409	0.10852	38	68	59	83	6933440	bcen_1909(N/A|-14.05500|0.01927502|238|279|50|83|GeneID:4091651)	bcen2424_2520(N/A|-14.05500|0.01903501|238|279|50|83|GeneID:4449896)	bcenmc03_2545(N/A|-14.05500|0.01858970|238|279|50|83|GeneID:6124209)	bcep18194_a5852(N/A|-13.48100|0.02183169|238|279|46|79|GeneID:3751083)	bamb_2568(N/A|-8.99773|0.1554849|152|199|1|34|GeneID:4308903)	bmul_0775(N/A|-7.79801|0.2245079|238|251|67|83|GeneID:5766559)	bcep1808_2598(N/A|-7.19718|0.3465147|238|251|69|82|GeneID:4954342)	cold shock-like protein
0.957527	0.0125852	bcal2750	-10.5963	0.0882251	-62	-51	103	115	6932763	bcen_1926(N/A|-9.92799|0.1324680|139|150|103|115|GeneID:4091668)	bcen2424_2538(N/A|-9.92799|0.1319935|139|150|103|115|GeneID:4450889)	bcenmc03_2562(N/A|-12.79420|0.03471328|139|150|103|115|GeneID:6124226)	bcep18194_a5869(N/A|-7.19737|0.3729034|142|149|100|107|GeneID:3751100)	bamb_2586(N/A|-8.12352|0.2180545|33|45|101|114|GeneID:4308921)	bmul_0757(N/A|-16.07790|0.006203413|67|82|101|116|GeneID:5767872)	bcep1808_2613(N/A|-9.18716|0.1572730|96|110|100|114|GeneID:4954357)	putative methyltransferase	-34
0.957527	0.0222283	bcal2785	-9.36509	0.152792	30	42	2	15	6932789	bcen_1960(N/A|-11.18270|0.07594812|248|258|102|112|GeneID:4092493)	bcen2424_2571(N/A|-11.18270|0.07549088|248|258|102|112|GeneID:4449912)	bcenmc03_2595(N/A|-11.04360|0.07942553|248|258|102|112|GeneID:6124259)	bcep18194_a5903(N/A|-11.70600|0.05306001|287|297|98|108|GeneID:3751134)	bamb_2619(N/A|-6.95818|0.3311794|38|44|107|113|GeneID:4311344)	bmul_0725(N/A|-8.85176|0.1461040|230|242|2|15|GeneID:5765127)	bcep1808_2665(N/A|-11.60360|0.05305657|280|288|101|109|GeneID:4954409)	putative peptide methionine sulfoxide reductase
0.957527	0.0162724	bcal2790	-12.8991	0.0292624	-4	7	21	31	6932794	bcen_1966(N/A|-13.13770|0.03024872|197|207|21|31|GeneID:4092499)	bcen2424_2577(N/A|-13.13770|0.02993796|197|207|21|31|GeneID:4449918)	bcenmc03_2601(N/A|-13.12550|0.02952291|197|207|21|31|GeneID:6124265)	bcep18194_a5908(N/A|-8.28254|0.2468208|11|20|29|38|GeneID:3751139)	bamb_2625(N/A|-12.07640|0.04211003|197|207|21|31|GeneID:4311350)	bmul_0720(N/A|-14.63650|0.01174182|197|209|19|31|GeneID:5767638)	bcep1808_2699(N/A|-3.73694|0.8575194|22|28|100|106|GeneID:4954443)	putative cyclase	-23
0.957527	0.01901	bcal2801	-11.7653	0.0509319	-193	-183	105	115	6932803	bcen_1978(N/A|-10.77920|0.09113197|50|60|105|115|GeneID:4092510)	bcen2424_2588(N/A|-10.77920|0.09065721|50|60|105|115|GeneID:4450141)	bcenmc03_2612(N/A|-10.44610|0.1040689|263|274|103|114|GeneID:6124276)	bcep18194_a5919(N/A|-11.00110|0.07440216|144|164|9|30|GeneID:3751150)	bamb_2636(N/A|-14.34080|0.01485673|50|61|104|115|GeneID:4311361)	bmul_0709(N/A|-7.86636|0.2184820|138|152|99|115|GeneID:5767635)	bcep1808_4733(N/A|-7.46024|0.3146055|222|235|20|34|GeneID:4950951)	major facilitator superfamily protein	located in operon
0.957527	0.00899274	bcal2934	-12.9265	0.0288663	-25	-5	1	17	6933484	bcen_0584(N/A|-12.73080|0.03680867|176|196|1|17|GeneID:4092202)	bcen2424_1063(N/A|-12.92420|0.03321149|176|196|1|17|GeneID:4451125)	bcenmc03_1022(N/A|-12.94030|0.03232676|176|196|1|17|GeneID:6122702)	bcep18194_a4176(N/A|-1.86924|0.990517|103|118|96|109|GeneID:3749369)	bamb_0939(N/A|-15.91040|0.00698524|170|196|1|30|GeneID:4308677)	bmul_2241(N/A|-13.46610|0.01970806|177|196|1|17|GeneID:5767357)	bcep1808_0984(N/A|-11.56330|0.05406898|128|162|1|32|GeneID:4952688)	electron transfer flavoprotein alpha-subunit	located in operon
0.957527	0.021246	bcal3044	-10.6877	0.0845915	10	17	103	110	6933947	bcen_0486(N/A|-10.68770|0.09493741|210|217|103|110|GeneID:4092635)	bcen2424_0965(N/A|-10.68770|0.09445996|210|217|103|110|GeneID:4448601)	bcenmc03_0926(N/A|-10.68770|0.09337544|210|217|103|110|GeneID:6122606)	bcep18194_a4068(N/A|-9.92682|0.1222063|210|217|99|106|GeneID:3749254)	bamb_0825(N/A|-7.17631|0.3072790|208|215|105|112|GeneID:4309890)	bmul_2433(N/A|-10.18200|0.083082|210|216|104|110|GeneID:5766382)	bcep1808_0881(N/A|-10.82830|0.07601318|210|217|102|109|GeneID:4952578)	bifunctional glucokinase/RpiR family transcriptional regulator
0.957527	0.0187217	bcal3107	-12.3297	0.0387468	-187	-177	103	113	6934224	bcen_0420(ureE|-12.31530|0.04486887|14|24|103|113|GeneID:4090989)	bcen2424_0899(ureE|-12.31530|0.04449106|14|24|103|113|GeneID:4449648)	bcenmc03_0869(ureE|-12.29010|0.04427704|14|24|103|113|GeneID:6122550)	bcep18194_a4005(ureE|-7.03006|0.3955604|10|20|99|109|GeneID:3749190)	bamb_0778(ureE|-8.98928|0.1560073|15|23|105|113|GeneID:4309494)	bmul_2491(N/A|-8.26391|0.1861385|15|24|104|113|GeneID:5766415)	bcep1808_0832(ureE|-12.70840|0.03134388|15|25|102|112|GeneID:4952528)	urease accessory protein	located in operon
0.957527	0.00824888	bcal3166	-11.7604	0.0510518	-54	-48	58	64	6933038	bcen_0356(N/A|-11.96050|0.05302728|147|153|58|64|GeneID:4092852)	bcen2424_0839(N/A|-11.96050|0.05262165|147|153|58|64|GeneID:4447994)	bcenmc03_0811(N/A|-11.96140|0.05178233|147|153|58|64|GeneID:6122492)	bcep18194_a3931(N/A|-11.52070|0.05804179|147|153|54|60|GeneID:3749116)	bamb_0718(N/A|-9.55019|0.1244639|146|153|58|65|GeneID:4309006)	bmul_2545(N/A|-10.26510|0.08015923|146|153|58|65|GeneID:5765053)	bcep1808_0778(N/A|-10.14010|0.1037596|147|153|58|64|GeneID:4952474)	putative lipoprotein	-235
0.957527	0.0051328	bcal3262	-8.16476	0.251273	-53	-47	28	34	6934006	bcen_0276(N/A|-4.25887|0.8193951|205|216|101|112|GeneID:4092224)	bcen2424_0760(N/A|-4.25887|0.8209205|205|216|101|112|GeneID:4450789)	bcenmc03_0729(N/A|-6.08770|0.5455541|148|154|28|34|GeneID:6122410)	bcep18194_a3847(N/A|-7.14233|0.3802672|148|154|24|30|GeneID:3749031)	bamb_0654(N/A|-24.33890|7.661683e-05|120|160|2|37|GeneID:4311307)	bmul_2625(N/A|-22.30600|0.0003996518|114|160|2|43|GeneID:5766294)	bcep1808_0720(N/A|-7.68258|0.28932|123|131|105|113|GeneID:4952415)	DnaA regulatory inactivator Hda	-219
0.957527	0.0178471	bcal3344	-11.3355	0.0625069	-115	-106	106	115	6933522	bcen_0200(N/A|-11.85730|0.05564747|86|95|106|115|GeneID:4091444)	bcen2424_0683(N/A|-11.85730|0.0552341|86|95|106|115|GeneID:4448032)	bcenmc03_0650(N/A|-10.98220|0.08168797|86|95|106|115|GeneID:6122331)	bcep18194_a3769(N/A|-11.99820|0.04600307|86|95|102|111|GeneID:3748954)	bamb_0577(N/A|-11.28960|0.05961476|87|95|106|114|GeneID:4308970)	bmul_2700(N/A|-5.88047|0.4547397|280|287|23|30|GeneID:5767488)	bcep1808_0649(N/A|-11.95320|0.04499139|86|95|105|114|GeneID:4952344)	tyrosyl-tRNA synthetase	-28
0.957527	0.0150438	bcal3396	-13.5223	0.021407	-184	-158	2	27	6933802	bcen_0147(N/A|-10.88830|0.08677543|17|43|2|27|GeneID:4092603)	bcen2424_0630(N/A|-10.88830|0.08630455|17|43|2|27|GeneID:4450014)	bcenmc03_0598(N/A|-10.88830|0.08526157|17|43|2|27|GeneID:6122279)	bcep18194_a3712(N/A|-9.92978|0.1220436|198|211|94|109|GeneID:3748896)	bamb_0531(N/A|-6.11749|0.4345953|17|40|2|24|GeneID:4309266)	bmul_2755(N/A|-12.91600|0.02512964|15|41|2|27|GeneID:5767583)	bcep1808_0604(N/A|-9.30610|0.1494782|198|211|97|112|GeneID:4952298)	thiamine monophosphate kinase	-114
0.957527	0.0161941	bcam0580	-10.9012	0.0766284	-8	6	22	34	6928349		bcen2424_3554(N/A|-10.21010|0.116739|193|206|22|34|GeneID:4452823)	bcenmc03_3966(N/A|-10.26400|0.1128407|193|206|22|34|GeneID:6126799)	bcep18194_b2573(N/A|-8.62850|0.2143443|240|255|96|109|GeneID:3754340)	bamb_5285(N/A|-10.14930|0.09713354|193|206|22|34|GeneID:4314174)	bmul_5122(N/A|-13.57630|0.01877083|194|206|22|34|GeneID:5769908)	bcep1808_4032(N/A|-7.38975|0.3229451|120|130|103|112|GeneID:4950249)	RNase II stability modulator	-194
0.957527	0.0232518	bcam0687	-12.1204	0.0429067	-124	-112	101	115	6928458	bcen_4711(N/A|-11.69750|0.05994255|77|89|101|115|GeneID:4094969)	bcen2424_3652(N/A|-11.69750|0.05951761|77|89|101|115|GeneID:4452841)	bcenmc03_3869(N/A|-11.67120|0.0593739|77|89|101|115|GeneID:6126702)	bcep18194_b2460(N/A|-12.94340|0.02871765|77|89|97|111|GeneID:3754227)	bamb_5396(N/A|-8.54191|0.1858968|110|117|27|34|GeneID:4314285)	bmul_5054(N/A|-8.08931|0.1997866|126|132|28|34|GeneID:5769237)	bcep1808_4084(N/A|-8.10314|0.2457104|1|23|96|115|GeneID:4950301)	putative threonine efflux pump	-64
0.957527	0.0131058	bcam0700	-15.4096	0.0080458	29	45	101	116	6928471	bcen_4696(N/A|-12.33980|0.04435113|244|260|101|116|GeneID:4094220)	bcen2424_3666(N/A|-12.33980|0.04397529|244|260|101|116|GeneID:4452855)	bcenmc03_3855(N/A|-12.14970|0.04734947|229|245|101|116|GeneID:6126688)	bcep18194_b2442(N/A|-13.85240|0.01801989|244|260|97|112|GeneID:3754209)	bamb_5414(N/A|-9.34738|0.1351557|150|175|11|34|GeneID:4314303)	bmul_5042(N/A|-9.47138|0.1125856|244|260|101|116|GeneID:5768833)	bcep1808_4096(N/A|-6.37152|0.4598743|75|81|106|112|GeneID:4950313)	TetR family regulatory protein
0.957527	0.0195503	bcam0944	-9.86392	0.122817	-155	-146	107	116	6928675	bcen_4456(N/A|-10.81360|0.08973738|134|150|11|30|GeneID:4094671)	bcen2424_3910(N/A|-10.81360|0.08926377|134|150|11|30|GeneID:4452333)	bcenmc03_3617(N/A|-10.81360|0.08820523|134|150|11|30|GeneID:6126451)	bcep18194_b2178(N/A|-8.92525|0.1893183|47|55|103|111|GeneID:3753943)	bamb_3288(N/A|-11.74040|0.04889755|131|150|11|34|GeneID:4312147)	bmul_4673(N/A|-6.12045|0.4194936|72|86|1|14|GeneID:5770222)	bcep1808_4386(N/A|-15.20040|0.009095567|179|208|1|34|GeneID:4950604)	putative lipoprotein	-174
0.957527	0.00534154	bcam1199	-12.0764	0.0438327	30	42	104	115	6928887	bcen_4294(N/A|-11.88970|0.05481219|230|242|104|115|GeneID:4094997)	bcen2424_4072(N/A|-11.88970|0.05440123|230|242|104|115|GeneID:4452034)	bcenmc03_3451(N/A|-11.92470|0.05269|230|242|104|115|GeneID:6126286)	bcep18194_b1975(N/A|-12.32280|0.03919297|230|242|100|111|GeneID:3753740)	bamb_3466(N/A|-11.61550|0.05167152|47|55|106|114|GeneID:4312201)	bmul_4506(N/A|-9.76692|0.09927444|230|242|104|115|GeneID:5769862)	bcep1808_4641(N/A|-10.38790|0.09284932|272|284|103|114|GeneID:4950859)	two-component regulatory system response regulator protein
0.957527	0.0104508	bcam1357	-12.3353	0.0386409	-143	-132	101	112	6929021	bcen_4142(N/A|-12.26870|0.04586924|58|69|101|112|GeneID:4094093)	bcen2424_4224(N/A|-12.26870|0.04548769|58|69|101|112|GeneID:4453292)	bcenmc03_3293(N/A|-12.26870|0.04473301|58|69|101|112|GeneID:6126029)	bcep18194_b1793(N/A|-12.38000|0.03809519|58|69|97|108|GeneID:3753558)	bamb_3646(N/A|-7.42931|0.2811389|58|64|106|112|GeneID:4312542)	bmul_4381(N/A|-7.45784|0.2566373|58|66|104|112|GeneID:5769058)	bcep1808_4794(N/A|-14.55030|0.01263754|58|69|100|111|GeneID:4951012)	gluconate 2-dehydrogenase flavoprotein subunit	located in operon
0.957527	0.008883	bcam1475	-12.7571	0.0313985	72	84	101	113	6929125	bcen_4020(N/A|-12.04060|0.05107309|263|275|101|113|GeneID:4096204)	bcen2424_4347(N/A|-12.04060|0.0506736|263|275|101|113|GeneID:4452741)	bcenmc03_6007(N/A|-12.25690|0.04498631|269|281|101|113|GeneID:6128811)	bcep18194_b1673(N/A|-8.29242|0.2458426|253|260|23|30|GeneID:3753438)	bamb_3756(N/A|-12.35680|0.03713243|215|253|11|44|GeneID:4312652)	bmul_4271(N/A|-7.67614|0.2356046|199|206|27|34|GeneID:5768544)	bcep1808_4879(N/A|-13.42030|0.0221585|276|290|28|41|GeneID:4951097)	putative membrane protein
0.957527	0.0182444	bcam1477	-13.4558	0.0221388	-83	-69	101	114	6930530	bcen_4018(N/A|-9.28557|0.1737915|115|129|101|114|GeneID:4096202)	bcen2424_4349(N/A|-9.28557|0.1733682|115|129|101|114|GeneID:4452743)	bcenmc03_6005(N/A|-9.38208|0.1652109|115|129|101|114|GeneID:6128809)	bcep18194_b1671(N/A|-14.02290|0.01648938|117|130|97|110|GeneID:3753436)	bamb_3758(N/A|-5.80376|0.4772893|41|47|109|115|GeneID:4312654)	bmul_4269(N/A|-10.83650|0.06258436|122|136|101|114|GeneID:5768522)	bcep1808_4881(N/A|-9.81061|0.120063|121|132|100|113|GeneID:4951099)	aromatic amino acid transport protein	-268
0.957527	0.0216135	bcam1538	-13.2267	0.0248451	60	75	101	114	6929183	bcen_3962(N/A|-13.31310|0.02777525|260|275|101|114|GeneID:4095859)	bcen2424_4405(N/A|-13.31310|0.02747859|260|275|101|114|GeneID:4453170)	bcenmc03_5952(N/A|-10.89210|0.08511424|260|275|101|114|GeneID:6128756)	bcep18194_b1604(N/A|-12.05700|0.04469292|156|168|97|109|GeneID:3753369)	bamb_3826(N/A|-4.52894|0.6632677|10|16|19|25|GeneID:4312722)	bmul_4219(N/A|-8.28919|0.1842323|260|275|101|114|GeneID:5769603)	bcep1808_4959(N/A|-12.22240|0.03958409|260|275|100|113|GeneID:4951177)	putative dehydrogenase monooxygenase subunit
0.957527	0.0128589	bcam1575	-13.7686	0.0188913	-4	7	21	31	6930577	bcen_3924(N/A|-13.71560|0.02280165|198|207|21|30|GeneID:4095348)	bcen2424_4443(N/A|-13.71560|0.02253643|198|207|21|30|GeneID:4451899)	bcenmc03_5863(N/A|-13.44550|0.02521049|198|207|21|30|GeneID:6128667)	bcep18194_b1520(N/A|-10.31190|0.1025864|143|156|18|30|GeneID:3753285)	bamb_3874(N/A|-10.52180|0.08299832|198|207|21|30|GeneID:4312770)	bmul_4181(N/A|-13.92710|0.01607294|260|270|21|31|GeneID:5769196)		putative cell division-related metallo peptidase	TSS not defined
0.957527	0.0022761	bcam1755	-14.4814	0.013096	-199	-185	101	115	6929392	bcen_3790(N/A|-14.83290|0.01304207|17|31|101|115|GeneID:4094923)	bcen2424_4578(N/A|-16.02550|0.006937937|2|16|101|115|GeneID:4453484)	bcenmc03_5727(N/A|-16.02550|0.006713588|2|16|101|115|GeneID:6128532)	bcep18194_b1266(N/A|-12.19180|0.04181946|1|13|97|109|GeneID:3753031)	bamb_4005(N/A|-8.90409|0.1613591|281|289|105|113|GeneID:4312900)	bmul_4066(N/A|-11.18580|0.05374839|16|34|99|116|GeneID:5770022)	bcep1808_5103(N/A|-10.52870|0.08712704|281|293|101|112|GeneID:4951321)	GntR family regulatory protein	-56
0.957527	0.0113246	bcam1841	-10.5414	0.0904751	-167	-154	17	30	6929475	bcen_3669(N/A|-9.82931|0.1381989|32|45|17|30|GeneID:4095602)	bcen2424_4698(N/A|-9.86152|0.1358333|32|45|17|30|GeneID:4453175)	bcenmc03_5602(N/A|-10.30410|0.1108544|32|45|17|30|GeneID:6128410)	bcep18194_b1116(N/A|-7.53495|0.3297342|117|126|101|111|GeneID:3752881)	bamb_4092(N/A|-13.42570|0.02279226|118|131|102|115|GeneID:4312987)	bmul_3995(N/A|-11.48940|0.04706728|33|46|17|30|GeneID:5769878)		major facilitator superfamily protein	located in operon
0.957527	0.0154643	bcam2120	-9.18948	0.164756	-77	-66	22	34	6929720	bcen_1481(N/A|-9.22670|0.1780769|257|270|102|114|GeneID:4091997)	bcen2424_6348(N/A|-9.22670|0.1776612|257|270|102|114|GeneID:4454720)	bcenmc03_7014(N/A|-7.78923|0.3110635|224|240|3|17|GeneID:6125923)	bcep18194_a4368(N/A|-10.31520|0.1024312|52|67|96|110|GeneID:3749567)	bamb_6025(N/A|-9.95022|0.1055499|23|44|11|30|GeneID:4314929)	bmul_5252(N/A|-13.14400|0.02272280|114|128|99|113|GeneID:5769228)	bcep1808_4586(N/A|-9.09689|0.1634222|43|55|23|37|GeneID:4950804)	metallo-beta-lactamase superfamily protein	15
0.026191	8.27912e-06	bcam2255	-29.3641	1.07877e-06	10	49	4	43	6929832	bcen_3341(N/A|-23.32530|0.0001104845|210|249|4|43|GeneID:4093954)	bcen2424_5026(N/A|-23.32530|0.0001057317|210|249|4|43|GeneID:4452234)	bcenmc03_5258(N/A|-23.21560|0.0001039618|210|249|4|43|GeneID:6128069)	bcep18194_b0645(N/A|-16.05220|0.00555443|213|248|1|36|GeneID:3752409)	bamb_4435(N/A|-15.97710|0.006760955|227|249|4|26|GeneID:4313328)	bmul_3618(N/A|-14.67470|0.01154492|236|294|4|63|GeneID:5770028)		putative OmpA/MotB family outer membrane protein
0.103536	4.90924e-05	bcam2290	-19.1961	0.000979638	-123	-108	101	116	6929865	bcen_3320(N/A|-16.95240|0.004331139|79|93|101|115|GeneID:4093933)	bcen2424_5047(N/A|-16.95240|0.00424377|79|93|101|115|GeneID:4452307)	bcenmc03_5237(N/A|-16.64720|0.004817913|79|93|101|115|GeneID:6128048)	bcep18194_b0616(N/A|-16.04070|0.005589704|80|94|97|111|GeneID:3752380)	bamb_4455(N/A|-10.77680|0.07443226|79|89|106|116|GeneID:4313347)		bcep1808_3389(N/A|-16.56640|0.00449689|80|94|100|114|GeneID:4949601)	putative gamma-butyrobetaine dioxygenase	located in operon
0.957527	0.0067458	bcam2292	-12.2905	0.039496	-151	-139	101	115	6929867	bcen_3318(N/A|-11.68150|0.06038909|79|91|101|115|GeneID:4093931)	bcen2424_5049(N/A|-11.68150|0.05996302|79|91|101|115|GeneID:4452309)	bcenmc03_5235(N/A|-12.12410|0.04793066|79|91|101|115|GeneID:6128046)	bcep18194_b0614(N/A|-11.50810|0.05839576|77|89|97|111|GeneID:3752378)	bamb_4457(N/A|-11.63600|0.05120638|5|14|21|30|GeneID:4313349)	bmul_3591(N/A|-11.04110|0.05725051|5|14|21|30|GeneID:5768651)	bcep1808_3391(N/A|-8.42921|0.2156098|83|95|100|114|GeneID:4949603)	conserved hypothetical protein	-254
0.957527	0.00287133	bcam2300	-11.6237	0.0545052	-108	-97	101	112	6929875	bcen_3309(N/A|-11.07080|0.07990919|132|143|101|112|GeneID:4093844)	bcen2424_5058(N/A|-11.07080|0.07944626|132|143|101|112|GeneID:4452512)	bcenmc03_5226(N/A|-11.65380|0.05986028|132|143|101|112|GeneID:6128037)	bcep18194_b0605(N/A|-11.60390|0.05575375|132|144|96|108|GeneID:3752369)	bamb_4468(N/A|-12.24260|0.03908898|132|143|101|112|GeneID:4313360)	bmul_3584(N/A|-11.81810|0.0407509|275|288|101|114|GeneID:5770213)		putative cytochrome c	located in operon
0.957527	0.00258934	bcam2326	-15.054	0.0097096	51	63	101	113	6929896	bcen_3283(N/A|-14.77730|0.01341471|251|263|101|113|GeneID:4096094)	bcen2424_5085(N/A|-14.77730|0.01322352|251|263|101|113|GeneID:4452969)	bcenmc03_5200(N/A|-14.64660|0.01376533|251|263|101|113|GeneID:6128011)	bcep18194_b0571(N/A|-14.04980|0.01625946|251|263|97|109|GeneID:3752335)	bamb_4497(N/A|-8.35104|0.2000431|251|259|105|113|GeneID:4313389)	bmul_3546(N/A|-9.28473|0.1218398|251|260|104|113|GeneID:5770078)	bcep1808_3423(N/A|-12.38420|0.03663613|252|263|100|111|GeneID:4949635)	serine hydroxymethyltransferase
0.957527	0.0112674	bcam2337	-13.6183	0.0203909	87	99	101	113	6929905	bcen_3274(N/A|-12.50790|0.04094662|281|293|101|113|GeneID:4096085)	bcen2424_5094(N/A|-12.50790|0.04058441|281|293|101|113|GeneID:4453670)	bcenmc03_5188(N/A|-15.51250|0.008794617|281|293|101|113|GeneID:6127999)	bcep18194_b0559(N/A|-10.20360|0.1077987|282|293|97|108|GeneID:3752323)	bamb_4506(N/A|-13.03110|0.02733391|279|290|101|112|GeneID:4313398)			putative multidrug resistance transporter protein
0.957527	0.00123207	bcam2439	-19.3164	0.000913275	53	92	3	42	6929989	bcen_3121(N/A|-17.85470|0.002663549|257|292|3|37|GeneID:4095776)	bcen2424_5246(N/A|-17.85470|0.002602635|257|292|3|37|GeneID:4453214)	bcenmc03_5026(N/A|-17.80840|0.002557517|257|292|3|37|GeneID:6127838)	bcep18194_b0414(N/A|-11.05340|0.07258217|257|290|1|33|GeneID:3752178)	bamb_4597(N/A|-13.52190|0.02179890|257|292|3|37|GeneID:4313489)		bcep1808_3500(N/A|-10.28660|0.09717648|257|285|10|37|GeneID:4949712)	TonB-dependent receptor
0.957527	0.00245677	bcam2533	-11.1296	0.0688731	-64	-51	101	114	6930074	bcen_3025(N/A|-11.53760|0.06454552|108|120|101|113|GeneID:4095277)	bcen2424_5341(N/A|-11.53760|0.06410963|108|120|101|113|GeneID:4453808)	bcenmc03_4927(N/A|-12.44570|0.0410898|40|52|101|113|GeneID:6127739)	bcep18194_b0307(N/A|-15.80510|0.006361122|262|281|7|30|GeneID:3752066)	bamb_4691(N/A|-11.46350|0.05524509|180|190|106|115|GeneID:4313583)	bmul_3389(N/A|-8.40702|0.1755752|258|281|11|34|GeneID:5770110)	bcep1808_3572(N/A|-14.89940|0.01059708|182|196|100|113|GeneID:4949789)	two-component regulatory system sensor kinase	-288
0.957527	0.0221414	bcas0135	-8.76699	0.196835	-2	7	21	29	6804709	bcen_5733(N/A|-11.10020|0.0788506|274|282|21|29|GeneID:4096343)	bcen2424_6097(N/A|-11.10020|0.0783891|274|282|21|29|GeneID:4454372)	bcenmc03_6580(N/A|-10.01830|0.125716|232|246|100|115|GeneID:6125503)	bcep18194_c7549(N/A|-5.94060|0.5596887|38|54|96|111|GeneID:3735001)	bamb_6093(N/A|-10.55660|0.08177846|226|234|21|29|GeneID:4314997)	bmul_6017(N/A|-17.69850|0.003030316|66|80|1|15|GeneID:5770406)	bcep1808_6592(N/A|-5.88753|0.5340077|9|15|28|34|GeneID:4949496)	AraC family regulatory protein	-23
0.957527	0.00168481	bcas0300	-10.1245	0.109323	-60	-51	105	114	6803988	bcen_5502(N/A|-9.92300|0.1327527|141|150|105|114|GeneID:4097048)	bcen2424_6788(N/A|-9.92300|0.1322785|141|150|105|114|GeneID:4454681)	bcenmc03_6376(N/A|-9.99910|0.1267747|141|150|105|114|GeneID:6125299)	bcep18194_c7205(N/A|-10.94140|0.07653055|141|150|101|110|GeneID:3734929)	bamb_6288(N/A|-14.96770|0.01102452|142|150|106|114|GeneID:4315192)		bcep1808_6478(N/A|-14.23240|0.01481992|142|152|103|113|GeneID:4949382)	flp type pilus subunit	TSS not defined
