# Supplementary material for: The Small RNA ncS35 Regulates Growth in Burkholderia cenocepacia J2315
Source: mSphere. 2018 Jan 10;3(1):e00579-17. doi: 10.1128/mSphere.00579-17 (PMC5760752; doi:10.1128/mSphere.00579-17)
Supplement: DATA SET S4 [file sph001182448sd4.xlsx]

## Sheet: Dataset S4
Small RNA ncS35 regulates growth in Burkholderia cenocepacia J2315 (Kiekens et al.)
Supplementary file 2
Dataset S4. Predicted interactions for full length ncS35.
	Target list for full length ncS35
	start codon: positions 1-3 (for strains other than J2315: positions are default values from CopraRNA, start codon positions 201-203)
	in grey: genes for which interaction as predicted are not possible because it is located outside of the 5'UTR
	in bold: genes upregulated in the mutant (RNA-Seq data)
	highlighted in green: genes involved in antibiotic resistance and respiration
	highlighted in red: "best hits" according to Copra-RNA energy values and statistics
					interaction position in mRNA relative to start codon*
		Gene					interaction position in sRNA			Gene
fdr	p-value	B. cenocepacia	Energy						Gene ID	B. cenocepacia	B. cenocepacia	B. cenocepacia	B. lata	B. ambifaria	B. multivorans	B. vietnamiensis	Annotation
		J2315			start	end	start	end		AU 1054	HI2424	MC0-3	sp. 383	AMMD	ATCC 17616	G4
0.954905	0.0135418	bcal0029	-12.0835	0.0670886	63	76	129	142	6930698	bcen_2956(N/A|-7.07531|0.5776126|56|83|3|29|GeneID:4093193)	bcen2424_0099(N/A|-7.07531|0.577713|56|83|3|29|GeneID:4449562)	bcenmc03_0115(N/A|-9.42866|0.2397376|10|27|7|24|GeneID:6121798)	bcep18194_a3281(N/A|-9.67767|0.1900166|74|84|16|25|GeneID:3748427)	bamb_0090(N/A|-13.11450|0.05864515|68|98|3|32|GeneID:4311218)	bmul_0099(N/A|-12.50430|0.03827885|58|104|20|69|GeneID:5765683)	bcep1808_0108(N/A|-12.85310|0.0537654|73|83|3|13|GeneID:4951784)	putative ATP synthase protein I AtpI
0.954905	0.0111032	bcal0158	-11.6826	0.081659	-12	-5	134	141	6930785	bcen_2821(N/A|-14.93670|0.02193267|258|267|132|141|GeneID:4091708)	bcen2424_0285(N/A|-15.56120|0.01576847|189|198|132|141|GeneID:4447979)	bcenmc03_0267(N/A|-15.55910|0.01161214|189|198|132|141|GeneID:6121950)	bcep18194_a3388(N/A|-10.37590|0.1426161|50|66|129|144|GeneID:3748555)	bamb_0199(N/A|-11.09960|0.1399036|189|196|134|141|GeneID:4309162)	bmul_0194(N/A|-9.36712|0.1574416|189|196|132|139|GeneID:5765827)	bcep1808_0245(N/A|-10.79310|0.1384591|189|196|133|140|GeneID:4951922)	metallo-beta-lactamase superfamily protein		-22
0.954905	0.0229065	bcal0230	-10.4833	0.144963	-119	-112	134	141	6934111	bcen_2763(N/A|-11.77830|0.09391276|196|215|6|31|GeneID:4092462)	bcen2424_0344(N/A|-11.77830|0.09226415|196|215|6|31|GeneID:4449743)	bcenmc03_0323(N/A|-10.48330|0.1481753|82|89|134|141|GeneID:6122006)	bcep18194_a3443(N/A|-10.48150|0.1364465|82|89|134|141|GeneID:3748620)	bamb_0263(N/A|-10.44400|0.1832385|82|89|134|141|GeneID:4309488)	bmul_0245(N/A|-10.87160|0.08064466|196|215|6|29|GeneID:5765077)	bcep1808_0326(N/A|-10.10040|0.1872566|82|89|133|140|GeneID:4952013)	30S ribosomal protein S7		-161
0.954905	0.00970691	bcal0289	-11.7436	0.0792632	-52	-16	4	36	6930856	bcen_2705(N/A|-10.51410|0.1628285|149|185|4|36|GeneID:4091457)	bcen2424_0402(N/A|-11.32250|0.1130725|29|65|4|36|GeneID:4448124)	bcenmc03_0381(N/A|-9.22282|0.2622988|128|144|26|42|GeneID:6122064)	bcep18194_a3499(N/A|-8.77682|0.2705195|38|65|4|28|GeneID:3748676)	bamb_0321(N/A|-15.52520|0.01975420|20|64|4|45|GeneID:4309981)	bmul_0305(N/A|-10.44720|0.09763088|214|250|4|34|GeneID:5767731)	bcep1808_0384(N/A|-12.21160|0.07261973|35|62|4|28|GeneID:4952071)	glutamate synthase large subunit		-4
0.954905	0.0162139	bcal0519	-14.8348	0.0167694	-185	-175	132	142	6933422	bcen_2456(N/A|-12.93320|0.05573252|17|26|133|142|GeneID:4093668)	bcen2424_3070(N/A|-12.93320|0.05448041|17|26|133|142|GeneID:4448063)	bcenmc03_3089(N/A|-12.51770|0.05500776|17|26|133|142|GeneID:6124750)	bcep18194_a6419(N/A|-7.40176|0.4404468|21|27|17|23|GeneID:3751652)	bamb_3115(N/A|-10.74570|0.1620070|35|49|10|23|GeneID:4310807)	bmul_3067(N/A|-10.96390|0.07734668|19|32|130|142|GeneID:5766126)	bcep1808_3155(N/A|-10.49320|0.1579967|52|60|3|11|GeneID:4954901)	putative GMC oxidoreductase		-66
0.954905	0.0239289	bcal0601	-8.72048	0.316788	-88	-50	3	43	6931068	bcen_2379(N/A|-9.32746|0.2648043|159|170|132|142|GeneID:4092965)	bcen2424_2993(N/A|-9.32746|0.2628526|159|170|132|142|GeneID:4450535)	bcenmc03_3012(N/A|-10.42170|0.1525193|118|157|3|44|GeneID:6124673)	bcep18194_a6342(N/A|-13.79140|0.03169774|3|23|10|28|GeneID:3751575)	bamb_3040(N/A|-12.28040|0.0845519|29|72|4|43|GeneID:4310522)	bmul_2987(N/A|-9.52245|0.1471263|164|176|130|142|GeneID:5765166)	bcep1808_3079(N/A|-10.96700|0.1281523|14|20|3|9|GeneID:4954825)	putative gamma-glutamyl-gamma-aminobutyrate hydrolase		-677
0.954905	0.0171439	bcal0726	-10.313	0.156932	-16	5	20	38	6931168	bcen_2255(N/A|-11.11090|0.1259909|249|260|20|31|GeneID:4092997)	bcen2424_2869(N/A|-11.11090|0.1241356|249|260|20|31|GeneID:4449869)	bcenmc03_2880(N/A|-10.47300|0.1488938|209|230|20|38|GeneID:6124542)	bcep18194_a6211(N/A|-15.02180|0.01798151|222|242|9|28|GeneID:3751444)	bamb_2924(N/A|-18.61430|0.004694059|185|247|3|71|GeneID:4310668)	bmul_0434(N/A|-6.09860|0.557947|1|13|127|141|GeneID:5767838)	bcep1808_2969(N/A|-11.13470|0.1188781|2|10|133|141|GeneID:4954715)	putative lipoprotein		-47
0.954905	0.0228473	bcal0746	-10.289	0.158688	-46	-36	51	62	6931179	bcen_2236(N/A|-11.09360|0.1269426|226|245|10|27|GeneID:4093643)	bcen2424_2850(N/A|-11.09360|0.1250826|226|245|10|27|GeneID:4449730)	bcenmc03_2861(N/A|-11.23640|0.1034377|184|238|1|60|GeneID:6124523)	bcep18194_a6179(N/A|-11.35970|0.09379961|226|245|10|27|GeneID:3751412)	bamb_2905(N/A|-10.71310|0.1641916|230|247|5|21|GeneID:4310754)	bmul_0453(N/A|-10.68620|0.08768353|226|246|6|25|GeneID:5767875)	bcep1808_2950(N/A|-9.88278|0.2054055|253|266|49|62|GeneID:4954696)	conserved hypothetical protein		-67
0.954905	0.0178544	bcal0748	-8.65026	0.326066	-125	-105	1	19	6931181	bcen_2234(N/A|-12.47450|0.06868591|151|167|8|24|GeneID:4093641)	bcen2424_2848(N/A|-12.47450|0.06727678|151|167|8|24|GeneID:4449728)	bcenmc03_2859(N/A|-8.86065|0.3060707|5|20|26|43|GeneID:6124521)	bcep18194_a6177(N/A|-10.49840|0.1354818|115|138|51|71|GeneID:3751410)	bamb_2903(N/A|-11.42860|0.1218344|44|59|26|45|GeneID:4310752)	bmul_0455(N/A|-12.99610|0.03052984|113|131|24|41|GeneID:5767837)	bcep1808_2948(N/A|-9.38450|0.2525988|117|138|51|69|GeneID:4954694)	putative membrane protein		-80
0.954905	0.00798864	bcal0896	-16.1552	0.00849342	-155	-140	129	143	6931303	bcen_2097(pdxA|-17.36050|0.006887597|47|62|129|143|GeneID:4091107)	bcen2424_2709(pdxA|-17.36050|0.00660384|47|62|129|143|GeneID:4451026)	bcenmc03_2736(pdxA|-17.17910|0.004977489|47|62|129|143|GeneID:6124399)	bcep18194_a6036(pdxA|-11.35790|0.09387277|46|61|129|143|GeneID:3751268)	bamb_2761(pdxA|-8.73388|0.3523936|134|146|8|24|GeneID:4310335)	bmul_0590(pdxA|-6.91353|0.4242093|53|63|131|140|GeneID:5766138)	bcep1808_2810(pdxA|-15.45970|0.01528668|46|61|128|142|GeneID:4954555)	4-hydroxythreonine-4-phosphate dehydrogenase		located in operon
0.954905	0.0140072	bcal0953	-11.2676	0.0998622	-11	0	101	111	6931349	bcen_2041(recA|-12.31200|0.07392578|217|227|101|111|GeneID:4091280)	bcen2424_2652(recA|-12.31200|0.07246026|217|227|101|111|GeneID:4450593)	bcenmc03_2681(recA|-12.64480|0.05161452|217|227|101|111|GeneID:6124344)	bcep18194_a5979(recA|-12.07130|0.06870265|190|200|101|111|GeneID:3751210)	bamb_2699(recA|-11.84000|0.1022513|217|227|101|111|GeneID:4310045)	bmul_0650(recA|-12.33920|0.04129386|217|227|99|109|GeneID:5766071)	bcep1808_2763(recA|-7.65227|0.4817039|217|227|100|110|GeneID:4954507)	putative recombinase A		-95
0.954905	0.00707751	bcal0960	-16.055	0.00894553	62	94	1	28	6933962	bcen_2034(N/A|-14.70700|0.02444049|232|264|1|28|GeneID:4091273)	bcen2424_2645(N/A|-14.70700|0.02370755|232|264|1|28|GeneID:4450586)	bcenmc03_2674(N/A|-14.63760|0.01871032|232|264|1|28|GeneID:6124337)	bcep18194_a5972(N/A|-14.39150|0.02406973|222|241|3|28|GeneID:3751203)	bamb_2692(N/A|-12.87650|0.06514407|222|241|3|28|GeneID:4310038)	bmul_0657(N/A|-7.46458|0.3455819|222|252|6|26|GeneID:5766077)	bcep1808_2756(N/A|-10.40870|0.1639274|262|270|20|28|GeneID:4954500)	O-antigen polymerase family protein
0.954905	0.0225593	bcal1050	-7.42415	0.51764	89	95	3	9	6931404	bcen_0691(N/A|-11.54790|0.1040162|98|128|6|32|GeneID:4092809)	bcen2424_1170(N/A|-11.54790|0.1022920|98|128|6|32|GeneID:4449453)	bcenmc03_1146(N/A|-7.46207|0.5224386|98|126|8|32|GeneID:6122824)	bcep18194_a4282(N/A|-8.88246|0.2598459|106|128|6|29|GeneID:3749481)	bamb_1049(N/A|-12.81350|0.06697585|73|129|3|58|GeneID:4308646)	bmul_2134(N/A|-10.82520|0.08235343|104|124|10|29|GeneID:5767091)	bcep1808_1089(N/A|-12.99140|0.05036315|98|131|1|37|GeneID:4952799)	putative glycosyltransferase
0.954905	0.0177897	bcal1115	-10.6457	0.134323	32	50	3	23	6931456	bcen_0752(N/A|-11.07970|0.1277119|37|45|132|140|GeneID:4093575)	bcen2424_1233(N/A|-11.07970|0.1258482|37|45|132|140|GeneID:4450194)	bcenmc03_1207(N/A|-10.82440|0.1260826|232|250|3|23|GeneID:6122885)	bcep18194_a4342(N/A|-8.84183|0.2639109|37|45|132|140|GeneID:3749541)	bamb_1116(N/A|-10.13930|0.2070947|230|250|3|23|GeneID:4309691)	bmul_2075(N/A|-11.95800|0.04917896|46|56|130|140|GeneID:5764964)	bcep1808_1141(N/A|-11.94290|0.08224717|35|45|131|141|GeneID:4952851)	putative ABC transport system, membrane protein
0.954905	0.0090474	bcal1446	-10.1864	0.166395	-173	-161	97	110	6931743	bcen_0957(N/A|-11.78510|0.09362895|28|40|97|110|GeneID:4092903)	bcen2424_1439(N/A|-11.78510|0.0919826|28|40|97|110|GeneID:4448491)	bcenmc03_1417(N/A|-11.99080|0.0714956|28|40|97|110|GeneID:6123095)	bcep18194_a4583(N/A|-11.51180|0.08780568|28|40|97|110|GeneID:3749784)	bamb_1319(N/A|-10.07320|0.2126061|189|195|87|93|GeneID:4309028)	bmul_1876(N/A|-13.18120|0.02803537|189|195|85|91|GeneID:5767088)	bcep1808_1401(N/A|-11.18110|0.1164226|35|48|128|142|GeneID:4953113)	putative lipoprotein		-229
0.954905	0.0218798	bcal1845	-14.7127	0.0178514	-167	-160	87	94	6932067	bcen_6307(N/A|-15.02890|0.02099822|34|41|87|94|GeneID:4096950)	bcen2424_1772(N/A|-15.02890|0.02033992|34|41|87|94|GeneID:4449444)	bcenmc03_1797(N/A|-12.39250|0.05855916|120|140|1|23|GeneID:6123463)	bcep18194_a5070(N/A|-10.33080|0.1453264|32|41|87|96|GeneID:3750278)	bamb_1711(N/A|-9.58022|0.2576965|2|22|4|23|GeneID:4310317)	bmul_1703(N/A|-9.34930|0.1586664|251|271|6|28|GeneID:5766431)	bcep1808_1703(N/A|-8.92305|0.3037405|262|269|5|12|GeneID:4953422)	putative membrane protein		-35
0.954905	0.0153011	bcal1908	-9.64356	0.212894	-67	-47	31	51	6932111	bcen_6243(N/A|-14.65750|0.02501642|134|185|3|51|GeneID:4097287)	bcen2424_1836(N/A|-14.65750|0.02427145|134|185|3|51|GeneID:4447917)	bcenmc03_1860(N/A|-16.15610|0.008508189|131|185|3|53|GeneID:6123524)	bcep18194_a5137(N/A|-8.41273|0.3099317|283|293|17|27|GeneID:3750346)	bamb_1774(N/A|-6.85411|0.6310359|282|289|133|140|GeneID:4311112)	bmul_1437(N/A|-13.40240|0.02531889|130|154|29|51|GeneID:5766974)	bcep1808_1763(N/A|-12.62130|0.05996527|128|185|3|62|GeneID:4953483)	lipoyl synthase		located in operon
0.954905	0.0167851	bcal1998	-10.0117	0.180283	14	41	3	27	6934187	bcen_6154(N/A|-11.95540|0.08677715|215|230|8|23|GeneID:4096754)	bcen2424_1925(N/A|-11.95540|0.08518847|215|230|8|23|GeneID:4450442)	bcenmc03_1948(N/A|-11.49160|0.09137152|214|241|3|27|GeneID:6123612)	bcep18194_a5226(N/A|-5.86844|0.6795167|55|68|129|141|GeneID:3750437)	bamb_1913(N/A|-11.00230|0.1456939|40|52|56|69|GeneID:4310917)	bmul_1347(N/A|-11.33480|0.06536257|214|232|6|25|GeneID:5765920)	bcep1808_1857(N/A|-15.31690|0.01639639|214|239|5|27|GeneID:4953579)	putative kinase
0.954905	0.0170155	bcal2000	-13.0365	0.0417655	19	30	132	143	6932173	bcen_6152(N/A|-13.15150|0.05042133|219|230|132|143|GeneID:4096887)	bcen2424_1927(N/A|-13.15150|0.04924176|219|230|132|143|GeneID:4450444)	bcenmc03_1950(N/A|-13.08760|0.04129872|219|230|132|143|GeneID:6123614)	bcep18194_a5228(N/A|-15.11250|0.01723923|219|230|132|143|GeneID:3750439)	bamb_1915(N/A|-11.88150|0.1004467|219|229|133|143|GeneID:4310919)	bmul_1345(N/A|-6.04035|0.5680818|224|230|130|136|GeneID:5765571)	bcep1808_1859(N/A|-12.39640|0.06662679|239|251|128|141|GeneID:4953581)	putative reductase
0.954905	0.0241916	bcal2120	-10.1861	0.166418	-189	-164	22	43	6932263	bcen_6027(N/A|-9.90214|0.2101905|6|35|21|47|GeneID:4097078)	bcen2424_2050(N/A|-9.90214|0.2081552|6|35|21|47|GeneID:4449130)	bcenmc03_2069(N/A|-9.32667|0.2507101|6|34|22|47|GeneID:6123733)	bcep18194_a5359(N/A|-9.60474|0.1956802|29|39|34|44|GeneID:3750570)	bamb_2082(N/A|-15.16950|0.02324643|7|57|3|53|GeneID:4309378)	bmul_1227(N/A|-9.84392|0.1277299|2|40|2|49|GeneID:5766879)	bcep1808_1956(N/A|-10.02500|0.1933824|33|75|26|62|GeneID:4953679)	LysR family regulatory protein		-42
0.954905	0.017417	bcal2145	-12.0529	0.0681072	-52	-43	3	12	6933466	bcen_6005(N/A|-10.75870|0.1466986|149|158|3|12|GeneID:4096648)	bcen2424_2072(N/A|-10.75870|0.1447562|149|158|3|12|GeneID:4448584)	bcenmc03_2091(N/A|-9.74966|0.2077718|149|158|3|12|GeneID:6123755)	bcep18194_a5377(N/A|-6.89682|0.5158061|190|203|47|58|GeneID:3750595)	bamb_2108(N/A|-9.71222|0.2449186|4|15|17|27|GeneID:4310241)	bmul_1208(N/A|-13.03070|0.03004737|150|166|8|26|GeneID:5765277)	bcep1808_1974(N/A|-13.16960|0.04628239|149|159|3|13|GeneID:4953704)	NADH-ubiquinone oxidoreductase subunit		-157
0.954905	0.00109544	bcal2183	-16.4055	0.00746018	29	71	3	44	6932310	bcen_5966(N/A|-13.82640|0.03690353|202|244|3|44|GeneID:4097254)	bcen2424_2111(N/A|-13.82640|0.03593448|202|244|3|44|GeneID:4449156)	bcenmc03_2129(N/A|-14.77180|0.01745905|202|244|3|44|GeneID:6123793)	bcep18194_a5417(N/A|-9.46833|0.2066609|171|197|87|111|GeneID:3750636)	bamb_2148(N/A|-16.56450|0.01223441|202|244|3|44|GeneID:4311013)	bmul_1159(N/A|-11.01460|0.07559097|187|229|3|42|GeneID:5765008)	bcep1808_2190(N/A|-13.53730|0.03884227|280|292|128|142|GeneID:4953921)	metallo-beta-lactamase superfamily membrane protein
0.954905	0.0148584	bcal2239	-15.3516	0.0128604	-17	13	1	28	6932351	bcen_5913(N/A|-19.13290|0.002907889|153|184|1|29|GeneID:4097064)	bcen2424_2164(N/A|-19.13290|0.002766262|153|184|1|29|GeneID:4449981)	bcenmc03_2182(N/A|-17.22610|0.004855957|153|184|1|29|GeneID:6123846)	bcep18194_a5474(N/A|-8.44163|0.3066536|17|33|17|29|GeneID:3750695)	bamb_2202(N/A|-9.28179|0.2885464|153|181|4|29|GeneID:4310108)	bmul_1106(N/A|-8.03132|0.2763535|13|29|3|21|GeneID:5765948)	bcep1808_2238(N/A|-11.06650|0.1225732|150|158|133|141|GeneID:4953972)	putative gamma-glutamyl-gamma-aminobutyrate hydrolase		-500
0.954905	0.0176718	bcal2286	-9.14506	0.264889	-200	-183	3	22	6932392	bcen_5884(N/A|-11.00840|0.1317256|14|31|8|23|GeneID:4096945)	bcen2424_2193(N/A|-11.00840|0.1298429|14|31|8|23|GeneID:4450065)	bcenmc03_2218(N/A|-9.88160|0.1957232|15|52|33|70|GeneID:6123882)	bcep18194_a5522(N/A|-8.14426|0.3416187|21|27|17|23|GeneID:3750744)	bamb_2232(N/A|-9.83239|0.2337391|18|28|13|23|GeneID:4311455)	bmul_1083(N/A|-8.86779|0.1952032|28|50|20|43|GeneID:5766582)	bcep1808_2279(N/A|-20.82950|0.001020398|136|155|3|23|GeneID:4954014)	putative membrane protein		-50
0.954905	0.0224799	bcal2318	-12.6371	0.0509947	-92	-82	129	139	6932421	bcen_1611(N/A|-14.20130|0.03098456|41|66|7|31|GeneID:4093721)	bcen2424_2223(N/A|-14.20130|0.0301217|41|66|7|31|GeneID:4448854)	bcenmc03_2247(N/A|-13.44630|0.03443351|41|66|7|31|GeneID:6123911)	bcep18194_a5551(N/A|-7.53034|0.4222221|101|148|8|58|GeneID:3750778)	bamb_2261(N/A|-13.72240|0.04473968|111|148|8|47|GeneID:4311712)	bmul_1054(N/A|-6.83792|0.4358221|268|299|33|68|GeneID:5765483)	bcep1808_2308(N/A|-12.72670|0.05706608|109|119|128|138|GeneID:4954048)	conserved hypothetical protein		-42
0.954905	0.00880446	bcal2330	-11.9086	0.0731121	70	91	1	20	6932433	bcen_1623(N/A|-10.73650|0.1481013|270|291|1|22|GeneID:4093733)	bcen2424_2235(N/A|-10.73650|0.1461541|270|291|1|22|GeneID:4449262)	bcenmc03_2259(N/A|-11.89220|0.07506415|270|291|1|20|GeneID:6123923)	bcep18194_a5563(N/A|-10.42060|0.1399746|270|291|1|22|GeneID:3750790)	bamb_2273(N/A|-11.99730|0.09556651|270|291|1|20|GeneID:4311724)	bmul_1042(N/A|-13.49370|0.02427558|269|290|2|21|GeneID:5765858)	bcep1808_2320(N/A|-9.87370|0.2061943|224|246|41|61|GeneID:4954060)	putative membrane protein
0.954905	0.00830501	bcal2339	-12.6311	0.0511474	81	90	18	27	6932436	bcen_1632(N/A|-12.79490|0.05936992|281|291|17|27|GeneID:4093742)	bcen2424_2244(N/A|-12.79490|0.05807101|281|291|17|27|GeneID:4449271)	bcenmc03_2268(N/A|-12.65520|0.05134596|281|290|18|27|GeneID:6123932)	bcep18194_a5572(N/A|-12.57040|0.05503999|281|289|19|27|GeneID:3750799)	bamb_2282(N/A|-13.41380|0.05134817|281|290|18|27|GeneID:4311733)	bmul_1033(N/A|-10.16010|0.1110049|281|289|17|25|GeneID:5766507)	bcep1808_2329(N/A|-9.40534|0.2504612|117|124|133|140|GeneID:4954069)	NADH dehydrogenase I chain F
0.954905	0.0181473	bcal2657	-9.51274	0.225638	-34	-13	1	22	6933455	bcen_1836(N/A|-9.92449|0.2082725|59|81|3|25|GeneID:4091054)	bcen2424_2447(N/A|-9.92449|0.2062367|59|81|3|25|GeneID:4448995)	bcenmc03_2452(N/A|-8.32581|0.380364|229|243|15|28|GeneID:6124116)	bcep18194_a5778(N/A|-7.65425|0.4050789|136|188|1|45|GeneID:3751008)	bamb_2495(N/A|-15.88670|0.01673128|58|80|3|25|GeneID:4310121)	bmul_0847(N/A|-7.92233|0.2887421|70|78|3|11|GeneID:5766795)	bcep1808_2531(N/A|-17.74640|0.004905598|41|84|8|65|GeneID:4954274)	putative bifunctional cobalamin biosynthesis protein		0
0.954905	0.0242057	bcal2917	-14.3417	0.0215769	-148	-134	8	21	6932875	bcen_0601(N/A|-15.62220|0.01585032|53|67|8|21|GeneID:4092725)	bcen2424_1080(N/A|-15.62220|0.01531368|53|67|8|21|GeneID:4451073)	bcenmc03_1039(N/A|-14.36750|0.02150104|53|67|8|21|GeneID:6122719)	bcep18194_a4194(N/A|-7.72147|0.3959576|157|168|132|144|GeneID:3749387)	bamb_0956(N/A|-9.35772|0.2804365|26|39|57|71|GeneID:4309636)	bmul_2223(N/A|-8.71735|0.2080628|38|67|7|45|GeneID:5767395)	bcep1808_1000(N/A|-10.90990|0.1314573|52|67|7|23|GeneID:4952704)	conserved hypothetical protein		9
0.954905	0.014144	bcal2934	-12.6385	0.0509592	-25	-5	29	45	6933484	bcen_0584(N/A|-12.20020|0.07774797|176|196|29|45|GeneID:4092202)	bcen2424_1063(N/A|-12.39360|0.06981177|176|196|29|45|GeneID:4451125)	bcenmc03_1022(N/A|-12.60610|0.0526258|176|196|29|45|GeneID:6122702)	bcep18194_a4176(N/A|-7.62280|0.40939|170|196|29|58|GeneID:3749369)	bamb_0939(N/A|-15.48220|0.02014748|170|196|29|58|GeneID:4308677)	bmul_2241(N/A|-12.62620|0.03619342|177|196|27|43|GeneID:5767357)	bcep1808_0984(N/A|-7.44920|0.5144841|128|171|22|60|GeneID:4952688)	electron transfer flavoprotein alpha-subunit		located in operon
0.189306	8.96192e-05	bcal2973	-14.549	0.0194103	6	51	2	45	6932917	bcen_0557(N/A|-15.94610|0.01358422|225|247|6|29|GeneID:4091775)	bcen2424_1036(N/A|-15.94610|0.01310572|225|247|6|29|GeneID:4451081)	bcenmc03_0995(N/A|-13.26690|0.0377158|206|251|2|45|GeneID:6122675)	bcep18194_a4149(N/A|-12.89860|0.04751066|206|250|3|45|GeneID:3749341)	bamb_0900(N/A|-14.65090|0.02943738|206|251|2|45|GeneID:4309459)	bmul_2361(N/A|-16.18470|0.007023051|206|251|2|43|GeneID:5766263)	bcep1808_0957(N/A|-15.72670|0.01340523|206|247|6|45|GeneID:4952660)	putative exported protein
0.954905	0.0241291	bcal3107	-12.3297	0.0594069	-187	-177	131	141	6934224	bcen_0420(ureE|-12.31530|0.07381571|14|24|131|141|GeneID:4090989)	bcen2424_0899(ureE|-12.31530|0.07235133|14|24|131|141|GeneID:4449648)	bcenmc03_0869(ureE|-12.29010|0.06162622|14|24|131|141|GeneID:6122550)	bcep18194_a4005(ureE|-7.03006|0.4953951|10|20|131|141|GeneID:3749190)	bamb_0778(ureE|-12.72190|0.06972667|243|261|4|23|GeneID:4309494)	bmul_2491(N/A|-8.26391|0.2513583|15|24|130|139|GeneID:5766415)	bcep1808_0832(ureE|-12.70840|0.05755968|15|25|130|140|GeneID:4952528)	urease accessory protein		located in operon
0.954905	0.0215024	bcal3166	-11.7334	0.0796591	-54	-48	86	92	6933038	bcen_0356(N/A|-11.94710|0.0870999|147|153|86|92|GeneID:4092852)	bcen2424_0839(N/A|-11.94710|0.08550839|147|153|86|92|GeneID:4447994)	bcenmc03_0811(N/A|-11.94340|0.07319051|147|153|86|92|GeneID:6122492)	bcep18194_a3931(N/A|-11.52150|0.0874358|147|153|86|92|GeneID:3749116)	bamb_0718(N/A|-9.55018|0.2606781|146|153|86|93|GeneID:4309006)	bmul_2545(N/A|-10.26510|0.1059237|146|153|84|91|GeneID:5765053)	bcep1808_0778(N/A|-10.14010|0.184099|147|153|86|92|GeneID:4952474)	putative lipoprotein		-235
0.954905	0.0099543	bcal3262	-8.16523	0.395461	-53	-47	56	62	6934006	bcen_0276(N/A|-5.13169|0.8741968|71|77|25|31|GeneID:4092224)	bcen2424_0760(N/A|-5.13169|0.8762295|71|77|25|31|GeneID:4450789)	bcenmc03_0729(N/A|-6.08705|0.7701464|148|154|56|62|GeneID:6122410)	bcep18194_a3847(N/A|-7.15418|0.4766988|148|154|56|62|GeneID:3749031)	bamb_0654(N/A|-24.46450|0.0002817437|121|165|26|64|GeneID:4311307)	bmul_2625(N/A|-24.88720|0.0001357177|114|165|24|69|GeneID:5766294)	bcep1808_0720(N/A|-7.68258|0.4768931|123|131|133|141|GeneID:4952415)	DnaA-homolog protein Hda		-219
0.954905	0.0148989	bcal3334	-7.60706	0.48594	-95	-89	99	105	6933155	bcen_0209(N/A|-11.69680|0.09737739|173|184|9|20|GeneID:4090775)	bcen2424_0693(N/A|-11.69680|0.09570166|173|184|9|20|GeneID:4448042)	bcenmc03_0660(N/A|-9.18932|0.2661276|176|188|50|62|GeneID:6122341)	bcep18194_a3779(N/A|-10.59400|0.1301392|144|157|11|24|GeneID:3748964)	bamb_0586(N/A|-13.72470|0.04469364|221|250|3|27|GeneID:4308533)	bmul_2691(N/A|-9.25598|0.1652234|121|127|83|89|GeneID:5766897)	bcep1808_0658(N/A|-14.32890|0.02653721|190|247|6|60|GeneID:4952353)	putative nitrogen regulation-related protein		-52
0.954905	0.0184293	bcal3344	-11.3355	0.0966441	-115	-106	134	143	6933522	bcen_0200(N/A|-11.85730|0.0906645|86|95|134|143|GeneID:4091444)	bcen2424_0683(N/A|-11.85730|0.08904247|86|95|134|143|GeneID:4448032)	bcenmc03_0650(N/A|-10.98220|0.1169176|86|95|134|143|GeneID:6122331)	bcep18194_a3769(N/A|-11.99820|0.07095499|86|95|134|143|GeneID:3748954)	bamb_0577(N/A|-11.28960|0.1291923|87|95|134|142|GeneID:4308970)	bmul_2700(N/A|-8.48790|0.2290972|159|180|2|24|GeneID:5767488)	bcep1808_0649(N/A|-11.95320|0.081857|86|95|133|142|GeneID:4952344)	tyrosyl-tRNA synthetase		-28
0.954905	0.00954288	bcal3372	-12.7628	0.0478961	-197	-183	129	142	6933175	bcen_0172(N/A|-8.53327|0.3579533|151|163|47|58|GeneID:4091818)	bcen2424_0655(N/A|-8.53327|0.3563956|151|163|47|58|GeneID:4450756)	bcenmc03_0622(N/A|-12.80670|0.04758315|9|18|129|138|GeneID:6122303)	bcep18194_a3741(N/A|-9.97225|0.1685560|248|255|19|26|GeneID:3748925)	bamb_0550(N/A|-8.72025|0.3541006|121|134|3|17|GeneID:4308691)	bmul_2731(N/A|-13.36420|0.02576855|103|113|3|13|GeneID:5765881)	bcep1808_0623(N/A|-15.01430|0.01901391|25|39|128|141|GeneID:4952317)	putative lipoprotein		located in operon
0.954905	0.00834615	bcal3469	-14.2802	0.0222641	41	60	8	26	6933608	bcen_0070(N/A|-15.14210|0.01990394|241|260|8|26|GeneID:4091734)	bcen2424_0552(N/A|-15.14210|0.01927043|241|260|8|26|GeneID:4450634)	bcenmc03_0523(N/A|-14.18760|0.02358185|241|260|8|26|GeneID:6122204)	bcep18194_a3638(N/A|-11.71800|0.08024925|241|259|9|26|GeneID:3748821)	bamb_0456(N/A|-14.62010|0.02985163|241|260|8|26|GeneID:4311660)	bmul_2843(N/A|-8.93870|0.1893888|156|162|54|60|GeneID:5767912)	bcep1808_0528(N/A|-8.49054|0.3583829|229|236|5|12|GeneID:4952221)	cell division protein FtsL
0.954905	0.00401847	bcal3504	-9.51068	0.225843	-14	-1	26	39	6933596	bcen_0032(N/A|-9.83503|0.2160397|182|200|26|43|GeneID:4091902)	bcen2424_0038(N/A|-9.83503|0.214007|182|200|26|43|GeneID:4448507)	bcenmc03_0057(N/A|-8.80835|0.3128283|48|66|43|58|GeneID:6121740)	bcep18194_a3222(N/A|-9.69858|0.188419|230|236|17|23|GeneID:3748446)	bamb_0030(N/A|-16.47490|0.01275276|182|217|3|43|GeneID:4309657)	bmul_0041(N/A|-16.44350|0.006234989|182|216|1|41|GeneID:5765231)	bcep1808_0048(N/A|-10.80210|0.1379078|178|194|23|39|GeneID:4951724)	flagellar protein FliO		located in operon
0.954905	0.0121167	bcam0025	-9.44979	0.231994	-179	-169	131	142	6927838	bcen_5143(N/A|-12.14510|0.0796996|273|295|6|29|GeneID:4096298)	bcen2424_5716(N/A|-12.14510|0.0781762|273|295|6|29|GeneID:4452475)	bcenmc03_4523(N/A|-9.38627|0.2442493|24|34|131|142|GeneID:6127345)	bcep18194_b3164(N/A|-8.08773|0.3485734|1|10|131|141|GeneID:3754931)	bamb_4985(N/A|-14.76660|0.02793053|273|296|5|29|GeneID:4313876)	bmul_5309(N/A|-9.59290|0.1426558|282|295|6|21|GeneID:5768934)	bcep1808_3775(N/A|-14.32400|0.02660024|272|296|5|27|GeneID:4949992)	putative membrane protein		-54
0.954905	0.0214933	bcam0572	-9.53121	0.2238	67	83	11	28	6928342		bcen2424_3546(N/A|-9.29999|0.2657344|262|275|4|18|GeneID:4452815)	bcenmc03_3973(N/A|-9.92746|0.1916787|266|283|11|29|GeneID:6126806)	bcep18194_b2581(N/A|-11.30160|0.096188|267|276|19|28|GeneID:3754348)	bamb_3943(N/A|-14.60040|0.03011956|284|297|129|142|GeneID:4312839)	bmul_5127(N/A|-8.73523|0.2064965|266|276|17|27|GeneID:5769178)	bcep1808_5052(N/A|-11.99490|0.08029507|3|23|125|145|GeneID:4951270)	conserved hypothetical protein
0.954905	0.0125407	bcam0618	-11.4978	0.0893413	-177	-160	3	23	6928388		bcen2424_3589(N/A|-15.16290|0.01907998|23|40|3|23|GeneID:4451596)	bcenmc03_3931(N/A|-11.77270|0.07961569|23|40|3|23|GeneID:6126764)	bcep18194_b2526(N/A|-8.24644|0.3292964|30|45|3|23|GeneID:3754293)	bamb_5325(N/A|-15.13310|0.02363604|33|55|3|25|GeneID:4314214)	bmul_5097(N/A|-9.39345|0.1556477|40|55|3|21|GeneID:5769125)	bcep1808_4056(N/A|-9.73100|0.2189303|183|191|5|13|GeneID:4950273)	two-component regulatory system, response regulator protein		-48
0.954905	0.0165554	bcam0739	-10.5583	0.139958	-155	-140	129	142	6928508	bcen_4919(N/A|-9.71186|0.2271311|185|218|1|37|GeneID:4096118)	bcen2424_3244(N/A|-9.71186|0.2251077|185|218|1|37|GeneID:4453655)	bcenmc03_3816(N/A|-8.57158|0.3448042|44|59|129|142|GeneID:6126649)	bcep18194_b2404(N/A|-10.47050|0.1370778|37|52|129|142|GeneID:3754170)	bamb_6500(N/A|-13.64830|0.04624756|81|125|1|43|GeneID:4315404)	bmul_5029(N/A|-9.96885|0.1208569|97|103|84|90|GeneID:5768852)	bcep1808_5419(N/A|-12.35680|0.06787017|2|13|2|13|GeneID:4951637)	AraC family regulatory protein		-43
0.954905	0.0231269	bcam0790	-12.297	0.0603764	-92	-65	3	28	6928550	bcen_4610(N/A|-14.90420|0.02227162|112|137|3|29|GeneID:4094327)	bcen2424_3753(N/A|-14.90420|0.02158515|112|137|3|29|GeneID:4453038)	bcenmc03_3770(N/A|-12.09870|0.06777552|94|121|3|27|GeneID:6126604)	bcep18194_b2346(N/A|-6.13829|0.636298|260|270|129|141|GeneID:3754112)	bamb_5484(N/A|-14.21830|0.03580207|100|123|3|29|GeneID:4314373)	bmul_4977(N/A|-10.57900|0.09201895|119|129|3|13|GeneID:5769341)	bcep1808_4146(N/A|-8.28757|0.3862317|263|273|128|140|GeneID:4950363)	outer membrane efflux protein		located in operon
0.954905	0.0217477	bcam0944	-9.86392	0.192813	-155	-146	135	144	6928675	bcen_4456(N/A|-10.81380|0.1432686|134|150|39|58|GeneID:4094671)	bcen2424_3910(N/A|-10.81380|0.1413385|134|150|39|58|GeneID:4452333)	bcenmc03_3617(N/A|-10.81110|0.1268845|134|150|39|58|GeneID:6126451)	bcep18194_b2178(N/A|-8.92525|0.2556188|47|55|135|143|GeneID:3753943)	bamb_3288(N/A|-11.73700|0.1068609|131|150|39|62|GeneID:4312147)	bmul_4673(N/A|-10.27840|0.105296|148|158|2|13|GeneID:5770222)	bcep1808_4386(N/A|-12.12080|0.07574758|179|208|29|62|GeneID:4950604)	putative lipoprotein		-174
0.954905	0.0146891	bcam0948	-11.0186	0.112538	-174	-167	16	23	6928679	bcen_4452(N/A|-13.70820|0.03898671|243|252|132|141|GeneID:4094667)	bcen2424_3914(N/A|-13.70820|0.0379825|243|252|132|141|GeneID:4452337)	bcenmc03_3613(N/A|-15.12730|0.01452788|243|256|128|141|GeneID:6126447)	bcep18194_b2174(N/A|-10.64320|0.1274646|25|49|3|28|GeneID:3753939)	bamb_3292(N/A|-12.03630|0.0939733|213|242|1|28|GeneID:4312151)	bmul_4669(N/A|-9.29655|0.1623431|213|221|18|26|GeneID:5768636)	bcep1808_4390(N/A|-10.03100|0.1928887|244|255|128|139|GeneID:4950608)	TonB-dependent receptor		-189
0.954905	0.0133678	bcam1199	-12.0764	0.0673236	30	42	132	143	6928887	bcen_4294(N/A|-11.88970|0.08936293|230|242|132|143|GeneID:4094997)	bcen2424_4072(N/A|-11.88970|0.08775187|230|242|132|143|GeneID:4452034)	bcenmc03_3451(N/A|-11.92470|0.07386962|230|242|132|143|GeneID:6126286)	bcep18194_b1975(N/A|-12.32280|0.06145907|230|242|132|143|GeneID:3753740)	bamb_3466(N/A|-11.61550|0.1125452|47|55|134|142|GeneID:4312201)	bmul_4506(N/A|-9.76692|0.1321463|230|242|130|141|GeneID:5769862)	bcep1808_4641(N/A|-10.38790|0.1654170|272|284|131|142|GeneID:4950859)	two-component regulatory system, response regulator protein
0.954905	0.0198098	bcam1205	-11.6524	0.0828703	-83	-75	132	140	6930436	bcen_4287(N/A|-8.69423|0.3373878|118|124|134|140|GeneID:4094990)	bcen2424_4079(N/A|-8.69423|0.3357206|118|124|134|140|GeneID:4452913)	bcenmc03_3444(N/A|-8.00774|0.4298102|118|124|134|140|GeneID:6126279)	bcep18194_b1964(N/A|-13.09790|0.04343051|117|125|132|140|GeneID:3753729)	bamb_3491(N/A|-9.82360|0.2345424|217|240|1|24|GeneID:4312387)	bmul_4503(N/A|-10.69620|0.08728925|73|85|6|21|GeneID:5768242)	bcep1808_4644(N/A|-12.80380|0.05503049|118|126|131|139|GeneID:4950862)	putative membrane protein		TSS not defined
0.954905	0.0218659	bcam1382	-11.0503	0.110845	2	18	8	24	6929038	bcen_4119(N/A|-15.85990|0.01415427|192|218|8|32|GeneID:4093974)	bcen2424_4247(N/A|-15.85990|0.01366085|192|218|8|32|GeneID:4452116)	bcenmc03_3270(N/A|-13.80790|0.02864041|192|218|8|32|GeneID:6126249)	bcep18194_b1764(N/A|-10.22450|0.1518974|82|94|130|142|GeneID:3753529)	bamb_3669(N/A|-8.08029|0.4404197|141|154|29|43|GeneID:4312565)	bmul_4343(N/A|-13.28340|0.02674601|186|213|7|30|GeneID:5768756)	bcep1808_4815(N/A|-7.53079|0.5012041|56|63|3|10|GeneID:4951033)	two-component regulatory system, response regulator protein
0.954905	0.00444264	bcam1503	-12.8057	0.0468808	-11	21	3	31	6929149	bcen_3992(N/A|-12.76410|0.0602103|190|221|3|31|GeneID:4096255)	bcen2424_4375(N/A|-12.76410|0.05890088|190|221|3|31|GeneID:4453342)	bcenmc03_5980(N/A|-13.35440|0.03607864|190|221|3|31|GeneID:6128784)	bcep18194_b1642(N/A|-9.54673|0.2002877|172|199|6|27|GeneID:3753407)	bamb_3790(N/A|-15.73680|0.01792553|234|253|6|23|GeneID:4312686)	bmul_4247(N/A|-10.35450|0.1017720|249|268|6|27|GeneID:5768906)	bcep1808_4905(N/A|-11.85770|0.08554216|288|295|6|13|GeneID:4951123)	putative methyl-accepting chemotaxis protein		TSS not defined
0.954905	0.00718327	bcam1575	-13.7673	0.0288933	-4	7	49	59	6930577	bcen_3924(N/A|-13.06880|0.05237368|198|206|50|58|GeneID:4095348)	bcen2424_4443(N/A|-13.06880|0.05116684|198|206|50|58|GeneID:4451899)	bcenmc03_5863(N/A|-13.44300|0.0344913|198|207|49|58|GeneID:6128667)	bcep18194_b1520(N/A|-10.33000|0.1453749|143|156|50|62|GeneID:3753285)	bamb_3874(N/A|-10.51850|0.1777810|198|207|49|58|GeneID:4312770)	bmul_4181(N/A|-13.92730|0.01987674|260|270|47|57|GeneID:5769196)		putative cell division-related metallo peptidase		TSS not defined
0.954905	0.00218583	bcam1755	-14.4814	0.0200922	-199	-185	129	143	6929392	bcen_3790(N/A|-14.83290|0.02303323|17|31|129|143|GeneID:4094923)	bcen2424_4578(N/A|-16.02550|0.01261398|2|16|129|143|GeneID:4453484)	bcenmc03_5727(N/A|-16.02550|0.00910834|2|16|129|143|GeneID:6128532)	bcep18194_b1266(N/A|-12.19180|0.06513667|1|13|129|141|GeneID:3753031)	bamb_4005(N/A|-8.90409|0.3315584|281|289|133|141|GeneID:4312900)	bmul_4066(N/A|-14.20130|0.01751714|62|102|3|45|GeneID:5770022)	bcep1808_5103(N/A|-11.33700|0.1085092|44|65|18|45|GeneID:4951321)	GntR family regulatory protein		-56
0.954905	0.0130213	bcam2013	-12.3798	0.0579505	49	64	26	43	6929639	bcen_3552(N/A|-11.89120|0.0893031|265|280|6|23|GeneID:4095327)	bcen2424_4815(N/A|-11.89120|0.08769255|265|280|6|23|GeneID:4451564)	bcenmc03_5468(N/A|-10.68440|0.1347599|214|253|3|45|GeneID:6128278)	bcep18194_b0889(N/A|-14.58960|0.02196748|5|13|87|95|GeneID:3752654)	bamb_4196(N/A|-11.61230|0.1126986|249|273|16|43|GeneID:4313091)	bmul_3788(N/A|-10.18220|0.1099166|254|283|6|34|GeneID:5769606)		putative short chain dehydrogenase
0.954905	0.0184829	bcam2166	-11.1765	0.104337	-102	-88	29	43	6930596	bcen_3437(N/A|-9.54007|0.2433865|236|265|2|26|GeneID:4094284)	bcen2424_4930(N/A|-9.54007|0.2413867|236|265|2|26|GeneID:4452556)	bcenmc03_5357(N/A|-8.58520|0.3429036|35|42|105|112|GeneID:6128167)	bcep18194_b0761(N/A|-9.70323|0.1880653|251|264|17|29|GeneID:3752526)	bamb_4361(N/A|-15.02640|0.02481513|230|265|2|31|GeneID:4313255)	bmul_3688(N/A|-9.06650|0.1792977|254|266|1|13|GeneID:5768799)	bcep1808_5454(N/A|-12.51310|0.06308701|225|264|17|57|GeneID:4951672)	LysR family regulatory protein PenR		-18
0.0127111	4.01171e-06	bcam2255	-29.2838	7.40196e-06	10	49	32	71	6929832	bcen_3341(N/A|-22.85880|0.0004575981|210|249|32|71|GeneID:4093954)	bcen2424_5026(N/A|-22.85880|0.0004280081|210|249|32|71|GeneID:4452234)	bcenmc03_5258(N/A|-23.12340|0.0002068866|210|249|32|71|GeneID:6128069)	bcep18194_b0645(N/A|-13.55500|0.03530429|213|248|33|68|GeneID:3752409)	bamb_4435(N/A|-15.36710|0.02123818|227|249|32|54|GeneID:4313328)	bmul_3618(N/A|-13.89520|0.02017317|236|294|30|89|GeneID:5770028)		putative OmpA/MotB family outer membrane protein
0.481888	0.000304174	bcam2290	-19.1961	0.00173304	-123	-108	129	144	6929865	bcen_3320(N/A|-16.95240|0.008385932|79|93|129|143|GeneID:4093933)	bcen2424_5047(N/A|-16.95240|0.008054906|79|93|129|143|GeneID:4452307)	bcenmc03_5237(N/A|-16.64720|0.006580692|79|93|129|143|GeneID:6128048)	bcep18194_b0616(N/A|-16.04070|0.01116935|80|94|129|143|GeneID:3752380)	bamb_4455(N/A|-10.77680|0.1599469|79|89|134|144|GeneID:4313347)		bcep1808_3389(N/A|-16.56640|0.00884747|80|94|128|142|GeneID:4949601)	putative gamma-butyrobetaine dioxygenase		located in operon
0.954905	0.0051157	bcam2300	-11.6237	0.0840372	-108	-97	129	140	6929875	bcen_3309(N/A|-11.07080|0.1282068|132|143|129|140|GeneID:4093844)	bcen2424_5058(N/A|-11.07080|0.1263406|132|143|129|140|GeneID:4452512)	bcenmc03_5226(N/A|-14.09220|0.02476392|219|257|3|38|GeneID:6128037)	bcep18194_b0605(N/A|-11.60390|0.08435188|132|144|128|140|GeneID:3752369)	bamb_4468(N/A|-12.24260|0.08595048|132|143|129|140|GeneID:4313360)	bmul_3584(N/A|-11.81810|0.05242979|275|288|127|140|GeneID:5770213)		putative cytochrome c		located in operon
0.954905	0.00724815	bcam2326	-15.054	0.0149862	51	63	129	141	6929896	bcen_3283(N/A|-14.77730|0.02364470|251|263|129|141|GeneID:4096094)	bcen2424_5085(N/A|-14.77730|0.02292859|251|263|129|141|GeneID:4452969)	bcenmc03_5200(N/A|-14.64660|0.01862372|251|263|129|141|GeneID:6128011)	bcep18194_b0571(N/A|-14.04980|0.02816286|251|263|129|141|GeneID:3752335)	bamb_4497(N/A|-8.35104|0.4024675|251|259|133|141|GeneID:4313389)	bmul_3546(N/A|-9.28473|0.1631775|251|260|130|139|GeneID:5770078)	bcep1808_3423(N/A|-12.38420|0.06700753|252|263|128|139|GeneID:4949635)	putative serine hydroxymethyltransferase
0.954905	0.00910229	bcam2439	-19.1467	0.00177876	53	92	31	70	6929989	bcen_3121(N/A|-17.06830|0.00793056|257|292|31|65|GeneID:4095776)	bcen2424_5246(N/A|-17.06830|0.007613627|257|292|31|65|GeneID:4453214)	bcenmc03_5026(N/A|-17.88430|0.003432387|257|299|16|65|GeneID:6127838)	bcep18194_b0414(N/A|-8.51735|0.2981874|257|290|33|65|GeneID:3752178)	bamb_4597(N/A|-12.89240|0.06468935|257|292|31|65|GeneID:4313489)		bcep1808_3500(N/A|-9.85539|0.2077926|258|285|38|64|GeneID:4949712)	TonB-dependent receptor
0.954905	0.00409184	bcam2533	-11.1296	0.106713	-64	-51	129	142	6930074	bcen_3025(N/A|-12.33400|0.07319487|119|132|6|21|GeneID:4095277)	bcen2424_5341(N/A|-12.33400|0.07173698|119|132|6|21|GeneID:4453808)	bcenmc03_4927(N/A|-12.44570|0.05702402|40|52|129|141|GeneID:6127739)	bcep18194_b0307(N/A|-15.82500|0.01235969|262|281|39|62|GeneID:3752066)	bamb_4691(N/A|-12.78560|0.0678026|149|171|2|23|GeneID:4313583)	bmul_3389(N/A|-8.52920|0.2251812|89|105|7|25|GeneID:5770110)	bcep1808_3572(N/A|-14.89940|0.02011098|182|196|128|141|GeneID:4949789)	two-component regulatory system, sensor kinase protein		-288
0.954905	0.0020863	bcam2653	-13.2223	0.0380444	88	98	3	13	6930173	bcen_5404(N/A|-16.41220|0.01087038|261|298|3|51|GeneID:4094826)	bcen2424_5457(N/A|-16.41220|0.01046608|261|298|3|51|GeneID:4453146)	bcenmc03_4812(N/A|-17.05750|0.005306036|261|298|3|51|GeneID:6127624)	bcep18194_b0194(N/A|-16.96170|0.007229438|239|298|3|69|GeneID:3751892)	bamb_4800(N/A|-12.13970|0.08986844|280|298|3|27|GeneID:4313691)	bmul_3323(N/A|-9.91722|0.1236542|256|298|3|51|GeneID:5768376)	bcep1808_3642(N/A|-10.47660|0.1591465|241|250|3|12|GeneID:4949859)	putative exported protein
0.954905	0.00677046	bcas0300	-10.1245	0.171203	-60	-51	133	142	6803988	bcen_5502(N/A|-9.92300|0.2083999|141|150|133|142|GeneID:4097048)	bcen2424_6788(N/A|-9.92300|0.2063641|141|150|133|142|GeneID:4454681)	bcenmc03_6376(N/A|-9.99910|0.1855055|141|150|133|142|GeneID:6125299)	bcep18194_c7205(N/A|-10.94140|0.1122957|141|150|133|142|GeneID:3734929)	bamb_6288(N/A|-14.96770|0.02548801|142|150|134|142|GeneID:4315192)		bcep1808_6478(N/A|-14.23240|0.02780555|142|152|131|141|GeneID:4949382)	flp type pilus subunit		TSS not defined
0.954905	0.0163423	bcas0557	-10.3674	0.153015	-27	-12	8	23	6804383	bcen_1481(N/A|-9.22670|0.2754668|257|270|130|142|GeneID:4091997)	bcen2424_6348(N/A|-9.22670|0.2735456|257|270|130|142|GeneID:4454720)	bcenmc03_7014(N/A|-8.58193|0.3433593|174|189|11|23|GeneID:6125923)	bcep18194_a4368(N/A|-10.31520|0.1462746|52|67|128|142|GeneID:3749567)	bamb_6025(N/A|-9.94652|0.2235148|23|44|39|58|GeneID:4314929)	bmul_5252(N/A|-13.14400|0.02851987|114|128|125|139|GeneID:5769228)	bcep1808_4586(N/A|-12.63820|0.05949115|245|254|2|11|GeneID:4950804)	metallo-beta-lactamase superfamily protein		-219
0.954905	0.00210616	bcas0705	-13.0973	0.0405106	-133	-121	129	141	6804028	bcen_3183(N/A|-9.90766|0.2097154|66|73|87|94|GeneID:4095563)	bcen2424_5184(N/A|-10.80280|0.1420149|133|140|87|94|GeneID:4452953)	bcenmc03_5092(N/A|-10.79690|0.1277457|133|140|87|94|GeneID:6127904)			bmul_5175(N/A|-11.42110|0.06284455|264|275|45|56|GeneID:5769235)	bcep1808_3958(N/A|-11.86370|0.08530613|1|9|5|13|GeneID:4950175)	putative pyridine nucleotide-disulphide oxidoreductase		located in operon
